# Supplementary material for: RNA-seq based transcriptomic map reveals new insights into mouse salivary gland development and maturation
Source: BMC Genomics. 2016 Nov 16;17:923. doi: 10.1186/s12864-016-3228-7 (PMC5112738; doi:10.1186/s12864-016-3228-7)
Supplement: Additional file 7: Table S1. — Developmental gene signature. Table S2. Common genes expressed between salivary gland, pancreas, skin, bladder and placenta. Table S3. Common genes expressed between salivary gland and pancreas. Table S4. Adult gene signature. Table S5. HPA data. Table S6. Human CAGE data. (XLSX 80 kb) [file 12864_2016_3228_MOESM7_ESM.xlsx]

## Sheet: Table 1
Developmental Gene Signature
geneID	Cluster
Gsta3	Adult_Enriched
Ptpn18	Adult_Enriched
Sp100	Adult_Enriched
Ngef	Adult_Enriched
Neu2	Adult_Enriched
Slc45a3	Adult_Enriched
Mfsd4	Adult_Enriched
Klhdc8a	Adult_Enriched
Lmod1	Adult_Enriched
Pkp1	Adult_Enriched
Atp1b1	Adult_Enriched
Tmem63a	Adult_Enriched
Esrrg	Adult_Enriched
G0s2	Adult_Enriched
Lamb3	Adult_Enriched
Slc2a12	Adult_Enriched
2310057J18Rik	Adult_Enriched
Ddo	Adult_Enriched
Gprc6a	Adult_Enriched
Smpdl3a	Adult_Enriched
Ggt1	Adult_Enriched
Derl3	Adult_Enriched
Chchd10	Adult_Enriched
Chpt1	Adult_Enriched
Phlda1	Adult_Enriched
Tspan8	Adult_Enriched
Lyz2	Adult_Enriched
Lyz1	Adult_Enriched
Rassf3	Adult_Enriched
B4galnt1	Adult_Enriched
Inpp5j	Adult_Enriched
Slc25a35	Adult_Enriched
Mgl2	Adult_Enriched
Slc16a11	Adult_Enriched
Atp2a3	Adult_Enriched
Rap1gap2	Adult_Enriched
Mien1	Adult_Enriched
Ikzf3	Adult_Enriched
Ifi35	Adult_Enriched
Ace	Adult_Enriched
Tha1	Adult_Enriched
Lgals3bp	Adult_Enriched
Dcxr	Adult_Enriched
Fn3k	Adult_Enriched
Tspan13	Adult_Enriched
Stxbp6	Adult_Enriched
Plekhh1	Adult_Enriched
Tc2n	Adult_Enriched
Ifi27l2a	Adult_Enriched
Zbtb42	Adult_Enriched
Akr1c13	Adult_Enriched
Hist1h2bc	Adult_Enriched
Irf4	Adult_Enriched
Adtrp	Adult_Enriched
Slc25a48	Adult_Enriched
Slc28a3	Adult_Enriched
Fbp2	Adult_Enriched
Slc9a3	Adult_Enriched
Ell2	Adult_Enriched
Kcnma1	Adult_Enriched
Epsti1	Adult_Enriched
Rgcc	Adult_Enriched
Fam134b	Adult_Enriched
Nipal2	Adult_Enriched
Ncald	Adult_Enriched
Sybu	Adult_Enriched
Deptor	Adult_Enriched
Ly6e	Adult_Enriched
Ly6a	Adult_Enriched
Ly6c1	Adult_Enriched
Parp10	Adult_Enriched
Apol7a	Adult_Enriched
Tspo	Adult_Enriched
Arhgap8	Adult_Enriched
Tmem117	Adult_Enriched
Fkbp11	Adult_Enriched
Myh11	Adult_Enriched
Slc7a4	Adult_Enriched
Slc12a8	Adult_Enriched
Mylk	Adult_Enriched
Ildr1	Adult_Enriched
Eaf2	Adult_Enriched
Sidt1	Adult_Enriched
Dopey2	Adult_Enriched
B3galt5	Adult_Enriched
Igsf5	Adult_Enriched
Itgb2l	Adult_Enriched
Pcp4	Adult_Enriched
Tap2	Adult_Enriched
Ly6g6d	Adult_Enriched
Ly6g6e	Adult_Enriched
H2-M3	Adult_Enriched
Lrg1	Adult_Enriched
Crb3	Adult_Enriched
Ttc7	Adult_Enriched
Ttr	Adult_Enriched
Cystm1	Adult_Enriched
Cd14	Adult_Enriched
Slc12a2	Adult_Enriched
Sec11c	Adult_Enriched
Hsbp1l1	Adult_Enriched
Sptbn2	Adult_Enriched
Gda	Adult_Enriched
Fam189a2	Adult_Enriched
Adrb1	Adult_Enriched
Lrrc26	Adult_Enriched
Nmi	Adult_Enriched
Galnt3	Adult_Enriched
Scn7a	Adult_Enriched
Tgm5	Adult_Enriched
Ckmt1	Adult_Enriched
Sqrdl	Adult_Enriched
Prom2	Adult_Enriched
Mal	Adult_Enriched
Slc4a11	Adult_Enriched
Acss1	Adult_Enriched
Trp53inp2	Adult_Enriched
Acss2	Adult_Enriched
Kcns1	Adult_Enriched
Zbp1	Adult_Enriched
Cp	Adult_Enriched
Bglap	Adult_Enriched
Rab25	Adult_Enriched
S100a1	Adult_Enriched
Tmem56	Adult_Enriched
Sgms2	Adult_Enriched
Adh1	Adult_Enriched
Gbp5	Adult_Enriched
Gbp2	Adult_Enriched
Atp6v0d2	Adult_Enriched
Ggh	Adult_Enriched
Rasef	Adult_Enriched
Bsnd	Adult_Enriched
Ttc22	Adult_Enriched
Acot11	Adult_Enriched
Ttc39a	Adult_Enriched
Pdzk1ip1	Adult_Enriched
Tmem125	Adult_Enriched
Zc3h12a	Adult_Enriched
Wnt4	Adult_Enriched
Klhdc7a	Adult_Enriched
Clcnkb	Adult_Enriched
Car6	Adult_Enriched
Tmem52	Adult_Enriched
Ccdc149	Adult_Enriched
Smim14	Adult_Enriched
9130230L23Rik	Adult_Enriched
Cwh43	Adult_Enriched
Stap1	Adult_Enriched
Prol1	Adult_Enriched
Shroom3	Adult_Enriched
Sowahb	Adult_Enriched
Aff1	Adult_Enriched
Mfsd7a	Adult_Enriched
Acacb	Adult_Enriched
Tesc	Adult_Enriched
Rasal1	Adult_Enriched
P2rx7	Adult_Enriched
P2rx4	Adult_Enriched
Tmem184a	Adult_Enriched
Bhlha15	Adult_Enriched
Baiap2l1	Adult_Enriched
Slc46a3	Adult_Enriched
Pon1	Adult_Enriched
Pon3	Adult_Enriched
Asns	Adult_Enriched
Ica1	Adult_Enriched
Cadps2	Adult_Enriched
Tmem139	Adult_Enriched
Gimap3	Adult_Enriched
Nfe2l3	Adult_Enriched
Prr15	Adult_Enriched
Ccdc129	Adult_Enriched
Klf15	Adult_Enriched
Usp18	Adult_Enriched
C1rl	Adult_Enriched
Tapbpl	Adult_Enriched
Scnn1a	Adult_Enriched
Clec2d	Adult_Enriched
Slco1a5	Adult_Enriched
Kcnn4	Adult_Enriched
4732471J01Rik	Adult_Enriched
Cxcl17	Adult_Enriched
Cyp2f2	Adult_Enriched
Fam187b	Adult_Enriched
Scgb2b27	Adult_Enriched
Rhpn2	Adult_Enriched
Nkg7	Adult_Enriched
Fam83e	Adult_Enriched
Pex11a	Adult_Enriched
Stard10	Adult_Enriched
Folr1	Adult_Enriched
Ascl3	Adult_Enriched
Nucb2	Adult_Enriched
Gde1	Adult_Enriched
Acsm1	Adult_Enriched
Acsm3	Adult_Enriched
Scnn1g	Adult_Enriched
Scnn1b	Adult_Enriched
Foxi2	Adult_Enriched
Sigirr	Adult_Enriched
Irf7	Adult_Enriched
Kcnq1	Adult_Enriched
Ano1	Adult_Enriched
Ces1d	Adult_Enriched
Nlrc5	Adult_Enriched
Pllp	Adult_Enriched
Il34	Adult_Enriched
Ldhd	Adult_Enriched
Osgin1	Adult_Enriched
Dpep1	Adult_Enriched
Cnn1	Adult_Enriched
Slc37a2	Adult_Enriched
Fxyd2	Adult_Enriched
Mapkapk3	Adult_Enriched
Myrip	Adult_Enriched
Entpd3	Adult_Enriched
Magix	Adult_Enriched
Slc9a7	Adult_Enriched
Gjb1	Adult_Enriched
Rnf128	Adult_Enriched
Eya1	E14.5_Enriched
Paqr8	E14.5_Enriched
Col9a1	E14.5_Enriched
Lonrf2	E14.5_Enriched
Pard3b	E14.5_Enriched
Nrp2	E14.5_Enriched
Zdbf2	E14.5_Enriched
Mreg	E14.5_Enriched
Epha4	E14.5_Enriched
Nfasc	E14.5_Enriched
Etnk2	E14.5_Enriched
Tnni1	E14.5_Enriched
Nr5a2	E14.5_Enriched
Nmnat2	E14.5_Enriched
Angptl1	E14.5_Enriched
Astn1	E14.5_Enriched
Gpr161	E14.5_Enriched
Rgs4	E14.5_Enriched
Adamts4	E14.5_Enriched
Vangl2	E14.5_Enriched
Spta1	E14.5_Enriched
Grem2	E14.5_Enriched
Rgs7	E14.5_Enriched
Cep170	E14.5_Enriched
Vash2	E14.5_Enriched
Camk1g	E14.5_Enriched
Rgs17	E14.5_Enriched
Plekhg1	E14.5_Enriched
Ahi1	E14.5_Enriched
Rspo3	E14.5_Enriched
Fam26e	E14.5_Enriched
Rev3l	E14.5_Enriched
Wasf1	E14.5_Enriched
Cep85l	E14.5_Enriched
Gja1	E14.5_Enriched
Edar	E14.5_Enriched
Chst3	E14.5_Enriched
H2afy2	E14.5_Enriched
Tet1	E14.5_Enriched
Mmp11	E14.5_Enriched
Prtn3	E14.5_Enriched
Chst11	E14.5_Enriched
Igf1	E14.5_Enriched
Plxnc1	E14.5_Enriched
Cpm	E14.5_Enriched
Hmga2	E14.5_Enriched
Gdf11	E14.5_Enriched
Camk2b	E14.5_Enriched
Adcy1	E14.5_Enriched
Ddc	E14.5_Enriched
Grb10	E14.5_Enriched
Ccdc85a	E14.5_Enriched
Hba-x	E14.5_Enriched
Fgf18	E14.5_Enriched
Kcnip1	E14.5_Enriched
Gabrb2	E14.5_Enriched
Pttg1	E14.5_Enriched
Ccnjl	E14.5_Enriched
Ebf1	E14.5_Enriched
Nipal4	E14.5_Enriched
Zfp354c	E14.5_Enriched
Kcnj12	E14.5_Enriched
Hs3st3a1	E14.5_Enriched
Myh10	E14.5_Enriched
Efnb3	E14.5_Enriched
Alox12e	E14.5_Enriched
Alox15	E14.5_Enriched
Ppm1e	E14.5_Enriched
Stxbp4	E14.5_Enriched
Cacna1g	E14.5_Enriched
Rnf157	E14.5_Enriched
Nol10	E14.5_Enriched
Rnf144a	E14.5_Enriched
Sox11	E14.5_Enriched
Fam150b	E14.5_Enriched
Twist1	E14.5_Enriched
Agr3	E14.5_Enriched
Dgkb	E14.5_Enriched
Nova1	E14.5_Enriched
Akap6	E14.5_Enriched
Flrt2	E14.5_Enriched
D430019H16Rik	E14.5_Enriched
Dio3	E14.5_Enriched
Gm266	E14.5_Enriched
Gli3	E14.5_Enriched
Tubb2b	E14.5_Enriched
Elovl2	E14.5_Enriched
Barx1	E14.5_Enriched
Ror2	E14.5_Enriched
Gprin1	E14.5_Enriched
Spock1	E14.5_Enriched
Ntrk2	E14.5_Enriched
Tpbpa	E14.5_Enriched
Edil3	E14.5_Enriched
Vcan	E14.5_Enriched
Fam169a	E14.5_Enriched
Map1b	E14.5_Enriched
Isl1	E14.5_Enriched
Fgf10	E14.5_Enriched
Nid2	E14.5_Enriched
Grid1	E14.5_Enriched
Rgr	E14.5_Enriched
Cdhr1	E14.5_Enriched
2610528A11Rik	E14.5_Enriched
Rab2b	E14.5_Enriched
Jph4	E14.5_Enriched
Tgm1	E14.5_Enriched
Nfatc4	E14.5_Enriched
Nefl	E14.5_Enriched
Nefm	E14.5_Enriched
Stc1	E14.5_Enriched
Pcdh9	E14.5_Enriched
Slitrk1	E14.5_Enriched
Slitrk6	E14.5_Enriched
Slitrk5	E14.5_Enriched
Uggt2	E14.5_Enriched
Cdh6	E14.5_Enriched
Sema5a	E14.5_Enriched
Tspyl5	E14.5_Enriched
Baalc	E14.5_Enriched
Rspo2	E14.5_Enriched
Has2	E14.5_Enriched
Ly6h	E14.5_Enriched
Zfp41	E14.5_Enriched
42250	E14.5_Enriched
Fam109b	E14.5_Enriched
Scube1	E14.5_Enriched
Ldoc1l	E14.5_Enriched
Mapk8ip2	E14.5_Enriched
Nell2	E14.5_Enriched
Dbx2	E14.5_Enriched
Olfr284	E14.5_Enriched
Tvp23a	E14.5_Enriched
Igf2bp2	E14.5_Enriched
Etv5	E14.5_Enriched
St6gal1	E14.5_Enriched
Phldb2	E14.5_Enriched
Dzip3	E14.5_Enriched
Epha3	E14.5_Enriched
Robo1	E14.5_Enriched
Robo2	E14.5_Enriched
Hunk	E14.5_Enriched
Zscan10	E14.5_Enriched
Ntn3	E14.5_Enriched
Tpsab1	E14.5_Enriched
Scube3	E14.5_Enriched
Cpne5	E14.5_Enriched
Zfp811	E14.5_Enriched
Angptl4	E14.5_Enriched
Zfp57	E14.5_Enriched
Tmem151b	E14.5_Enriched
Lama1	E14.5_Enriched
Arhgap28	E14.5_Enriched
Nrxn1	E14.5_Enriched
Cdh2	E14.5_Enriched
Asxl3	E14.5_Enriched
Pcdhb3	E14.5_Enriched
Pcdhb4	E14.5_Enriched
Pcdhb6	E14.5_Enriched
Pcdhb7	E14.5_Enriched
Pcdhb8	E14.5_Enriched
Pcdhb9	E14.5_Enriched
Pcdhb11	E14.5_Enriched
Pcdhb16	E14.5_Enriched
Pcdhb18	E14.5_Enriched
Pcdhb20	E14.5_Enriched
Pcdhgb7	E14.5_Enriched
Pcdhga11	E14.5_Enriched
Jakmip2	E14.5_Enriched
Sema6a	E14.5_Enriched
Prr16	E14.5_Enriched
Zfp608	E14.5_Enriched
Adamts19	E14.5_Enriched
Arsi	E14.5_Enriched
Apcdd1	E14.5_Enriched
Dcc	E14.5_Enriched
Slc14a1	E14.5_Enriched
Myrf	E14.5_Enriched
Gcnt1	E14.5_Enriched
Pcsk5	E14.5_Enriched
Trpm3	E14.5_Enriched
Morn4	E14.5_Enriched
Crtac1	E14.5_Enriched
Ina	E14.5_Enriched
Gfra1	E14.5_Enriched
Cacna1b	E14.5_Enriched
Sh2d3c	E14.5_Enriched
Scn3a	E14.5_Enriched
Cybrd1	E14.5_Enriched
Dlx1	E14.5_Enriched
Pde1a	E14.5_Enriched
Zfp804a	E14.5_Enriched
Mdk	E14.5_Enriched
Tspan18	E14.5_Enriched
Alx4	E14.5_Enriched
Fibin	E14.5_Enriched
Scg5	E14.5_Enriched
Gjd2	E14.5_Enriched
Fbn1	E14.5_Enriched
Flrt3	E14.5_Enriched
Pax1	E14.5_Enriched
Syndig1	E14.5_Enriched
Nrsn2	E14.5_Enriched
Emilin3	E14.5_Enriched
Cdh4	E14.5_Enriched
Zfhx4	E14.5_Enriched
Tnik	E14.5_Enriched
Eif5a2	E14.5_Enriched
Cldn11	E14.5_Enriched
Fat4	E14.5_Enriched
Pcdh18	E14.5_Enriched
Frem2	E14.5_Enriched
Pfn2	E14.5_Enriched
Ptx3	E14.5_Enriched
Map9	E14.5_Enriched
Sfrp2	E14.5_Enriched
Mab21l2	E14.5_Enriched
Ntrk1	E14.5_Enriched
Crabp2	E14.5_Enriched
Nes	E14.5_Enriched
Trim46	E14.5_Enriched
Kcnn3	E14.5_Enriched
Anxa9	E14.5_Enriched
Hsd3b6	E14.5_Enriched
Tbx15	E14.5_Enriched
Nr1h5	E14.5_Enriched
Slc6a17	E14.5_Enriched
Atxn7l2	E14.5_Enriched
Tram1l1	E14.5_Enriched
Col25a1	E14.5_Enriched
Col24a1	E14.5_Enriched
Lpar3	E14.5_Enriched
Slc44a5	E14.5_Enriched
Negr1	E14.5_Enriched
Gdf6	E14.5_Enriched
Runx1t1	E14.5_Enriched
Mmp16	E14.5_Enriched
Srsf12	E14.5_Enriched
Cnr1	E14.5_Enriched
Grin3a	E14.5_Enriched
Frrs1l	E14.5_Enriched
Zfp618	E14.5_Enriched
Pappa	E14.5_Enriched
Mpdz	E14.5_Enriched
Bnc2	E14.5_Enriched
Elavl2	E14.5_Enriched
L1td1	E14.5_Enriched
Cachd1	E14.5_Enriched
Raver2	E14.5_Enriched
Lrp8	E14.5_Enriched
Elavl4	E14.5_Enriched
Trabd2b	E14.5_Enriched
AU022252	E14.5_Enriched
Mfsd2a	E14.5_Enriched
Grik3	E14.5_Enriched
Col8a2	E14.5_Enriched
Lck	E14.5_Enriched
Nkain1	E14.5_Enriched
Zbtb40	E14.5_Enriched
Angptl7	E14.5_Enriched
Rundc3b	E14.5_Enriched
Sema3a	E14.5_Enriched
Dpysl5	E14.5_Enriched
Sorcs2	E14.5_Enriched
Slc2a9	E14.5_Enriched
C1qtnf7	E14.5_Enriched
Corin	E14.5_Enriched
C530008M17Rik	E14.5_Enriched
Brdt	E14.5_Enriched
Tmem132c	E14.5_Enriched
Col26a1	E14.5_Enriched
Gpc2	E14.5_Enriched
Stag3	E14.5_Enriched
Pds5b	E14.5_Enriched
Asb4	E14.5_Enriched
Gpr85	E14.5_Enriched
Foxp2	E14.5_Enriched
Kcnd2	E14.5_Enriched
Cpa1	E14.5_Enriched
Ndnf	E14.5_Enriched
Smyd1	E14.5_Enriched
Ctnna2	E14.5_Enriched
Lrrtm4	E14.5_Enriched
Add2	E14.5_Enriched
Prokr1	E14.5_Enriched
Adamts9	E14.5_Enriched
Grm7	E14.5_Enriched
Cxcl12	E14.5_Enriched
Zfp248	E14.5_Enriched
A2m	E14.5_Enriched
Rimklb	E14.5_Enriched
Ccnd2	E14.5_Enriched
Clec12b	E14.5_Enriched
Bcat1	E14.5_Enriched
Mansc4	E14.5_Enriched
Peg3	E14.5_Enriched
Usp29	E14.5_Enriched
Zik1	E14.5_Enriched
Slc8a2	E14.5_Enriched
Zfp112	E14.5_Enriched
Cd177	E14.5_Enriched
Spred3	E14.5_Enriched
Lmtk3	E14.5_Enriched
Ush1c	E14.5_Enriched
Gas2	E14.5_Enriched
Gabrb3	E14.5_Enriched
Apba2	E14.5_Enriched
Adamts17	E14.5_Enriched
St8sia2	E14.5_Enriched
Rlbp1	E14.5_Enriched
Sh3gl3	E14.5_Enriched
Ccdc89	E14.5_Enriched
Tenm4	E14.5_Enriched
Hbb-bh1	E14.5_Enriched
Hbb-y	E14.5_Enriched
Dchs1	E14.5_Enriched
Tub	E14.5_Enriched
Zkscan2	E14.5_Enriched
Hs3st4	E14.5_Enriched
Sez6l2	E14.5_Enriched
Ebf3	E14.5_Enriched
Sprn	E14.5_Enriched
B4galnt4	E14.5_Enriched
Phlda2	E14.5_Enriched
Sfrp1	E14.5_Enriched
Zmat4	E14.5_Enriched
Unc5d	E14.5_Enriched
Tenm3	E14.5_Enriched
Lzts1	E14.5_Enriched
D130040H23Rik	E14.5_Enriched
Inpp4b	E14.5_Enriched
Palm3	E14.5_Enriched
Smpd3	E14.5_Enriched
Has3	E14.5_Enriched
Fat3	E14.5_Enriched
Elavl3	E14.5_Enriched
Igsf9b	E14.5_Enriched
Opcml	E14.5_Enriched
Ntm	E14.5_Enriched
Cdon	E14.5_Enriched
Ddx25	E14.5_Enriched
Fez1	E14.5_Enriched
Ubash3b	E14.5_Enriched
Stra6	E14.5_Enriched
Islr2	E14.5_Enriched
6030419C18Rik	E14.5_Enriched
Igdcc4	E14.5_Enriched
Scg3	E14.5_Enriched
Hmgcll1	E14.5_Enriched
Gsta4	E14.5_Enriched
Snap91	E14.5_Enriched
Chst2	E14.5_Enriched
Spsb4	E14.5_Enriched
Rab6b	E14.5_Enriched
Tmem108	E14.5_Enriched
Itga9	E14.5_Enriched
Ccnb3	E14.5_Enriched
Clcn5	E14.5_Enriched
Smarca1	E14.5_Enriched
Gpc3	E14.5_Enriched
Plac1	E14.5_Enriched
Aff2	E14.5_Enriched
Dusp9	E14.5_Enriched
Eda	E14.5_Enriched
Nlgn3	E14.5_Enriched
Nap1l2	E14.5_Enriched
Chic1	E14.5_Enriched
Zdhhc15	E14.5_Enriched
Fndc3c1	E14.5_Enriched
Tbx22	E14.5_Enriched
Nap1l3	E14.5_Enriched
Tmem35	E14.5_Enriched
Drp2	E14.5_Enriched
Armcx4	E14.5_Enriched
Armcx6	E14.5_Enriched
Armcx2	E14.5_Enriched
Nrk	E14.5_Enriched
Mum1l1	E14.5_Enriched
Chrdl1	E14.5_Enriched
Dcx	E14.5_Enriched
Lrch2	E14.5_Enriched
Tro	E14.5_Enriched
Wnk3	E14.5_Enriched
Ptchd1	E14.5_Enriched
Phex	E14.5_Enriched
Nhs	E14.5_Enriched
Egfl6	E14.5_Enriched
Jph1	E16.5_Enriched
Des	E16.5_Enriched
Ano7	E16.5_Enriched
Serpinb12	E16.5_Enriched
Olfml2b	E16.5_Enriched
Trdn	E16.5_Enriched
Reep6	E16.5_Enriched
Jsrp1	E16.5_Enriched
Mybpc1	E16.5_Enriched
Itga7	E16.5_Enriched
Pgam2	E16.5_Enriched
Hist3h2ba	E16.5_Enriched
Dhrs7c	E16.5_Enriched
Eno3	E16.5_Enriched
Fam171a2	E16.5_Enriched
Cacng1	E16.5_Enriched
Axin2	E16.5_Enriched
Ppp1r27	E16.5_Enriched
Ccdc57	E16.5_Enriched
Rhoj	E16.5_Enriched
Ttc9	E16.5_Enriched
Acot1	E16.5_Enriched
Efcab11	E16.5_Enriched
Degs2	E16.5_Enriched
Epdr1	E16.5_Enriched
Hist1h4i	E16.5_Enriched
Rsl1	E16.5_Enriched
Ckmt2	E16.5_Enriched
Cmya5	E16.5_Enriched
Myoz1	E16.5_Enriched
Mustn1	E16.5_Enriched
Ldb3	E16.5_Enriched
Cdkn3	E16.5_Enriched
Apobec3	E16.5_Enriched
Fam83f	E16.5_Enriched
Upk3a	E16.5_Enriched
Lmbr1l	E16.5_Enriched
Troap	E16.5_Enriched
Bin2	E16.5_Enriched
Tbx1	E16.5_Enriched
Pkmyt1	E16.5_Enriched
Hmga1	E16.5_Enriched
Tcf19	E16.5_Enriched
Apobec2	E16.5_Enriched
Nrtn	E16.5_Enriched
Myot	E16.5_Enriched
Impa2	E16.5_Enriched
Snx32	E16.5_Enriched
Pygm	E16.5_Enriched
Adra2a	E16.5_Enriched
Nrap	E16.5_Enriched
Noxa1	E16.5_Enriched
Sapcd2	E16.5_Enriched
Ak1	E16.5_Enriched
Smtnl1	E16.5_Enriched
Actc1	E16.5_Enriched
Rhov	E16.5_Enriched
Tyro3	E16.5_Enriched
Jmjd7	E16.5_Enriched
Pla2g4b	E16.5_Enriched
Adam33	E16.5_Enriched
Adra1d	E16.5_Enriched
Ccm2l	E16.5_Enriched
Actr5	E16.5_Enriched
Cebpb	E16.5_Enriched
Gm14295	E16.5_Enriched
Dclk1	E16.5_Enriched
Plch1	E16.5_Enriched
Iqgap3	E16.5_Enriched
Casq2	E16.5_Enriched
Ampd1	E16.5_Enriched
Sypl2	E16.5_Enriched
Ntng1	E16.5_Enriched
Ddit4l	E16.5_Enriched
Murc	E16.5_Enriched
6330416G13Rik	E16.5_Enriched
Stil	E16.5_Enriched
Gjb3	E16.5_Enriched
Fam131c	E16.5_Enriched
Hspb7	E16.5_Enriched
Prdm16	E16.5_Enriched
Nos3	E16.5_Enriched
Cxcl1	E16.5_Enriched
Srrd	E16.5_Enriched
Eln	E16.5_Enriched
Micall2	E16.5_Enriched
Osbpl3	E16.5_Enriched
H1fx	E16.5_Enriched
Nup210	E16.5_Enriched
Wnt5b	E16.5_Enriched
Cdca3	E16.5_Enriched
Acrbp	E16.5_Enriched
Tmem86b	E16.5_Enriched
Ckm	E16.5_Enriched
Hspb6	E16.5_Enriched
Pop4	E16.5_Enriched
Ppfia3	E16.5_Enriched
Kcnj11	E16.5_Enriched
Csrp3	E16.5_Enriched
Fsd2	E16.5_Enriched
Myo7a	E16.5_Enriched
Atp2a1	E16.5_Enriched
Cox6a2	E16.5_Enriched
Ano9	E16.5_Enriched
Tnni2	E16.5_Enriched
Neil3	E16.5_Enriched
Crlf1	E16.5_Enriched
Ankle1	E16.5_Enriched
Klf2	E16.5_Enriched
Lyl1	E16.5_Enriched
Fhod1	E16.5_Enriched
Robo4	E16.5_Enriched
H2afx	E16.5_Enriched
Sln	E16.5_Enriched
Isl2	E16.5_Enriched
Loxl1	E16.5_Enriched
Pif1	E16.5_Enriched
Abhd14a	E16.5_Enriched
Xirp1	E16.5_Enriched
Arhgap36	E16.5_Enriched
Gabre	E16.5_Enriched
Itgb1bp2	E16.5_Enriched
Cited1	E16.5_Enriched
Tnmd	E16.5_Enriched
Srpx2	E16.5_Enriched
Smpx	E16.5_Enriched
Npas2	E18.5_Enriched
Slc40a1	E18.5_Enriched
Resp18	E18.5_Enriched
Serpinb10	E18.5_Enriched
Nckap5	E18.5_Enriched
Nuak2	E18.5_Enriched
Btg2	E18.5_Enriched
Glul	E18.5_Enriched
Tor3a	E18.5_Enriched
Tstd1	E18.5_Enriched
Arg1	E18.5_Enriched
Pcbd1	E18.5_Enriched
Upb1	E18.5_Enriched
Tjp3	E18.5_Enriched
Ndufa4l2	E18.5_Enriched
Gfpt2	E18.5_Enriched
Lrrc48	E18.5_Enriched
Aldh3a1	E18.5_Enriched
Cldn7	E18.5_Enriched
Slc6a4	E18.5_Enriched
Wfdc18	E18.5_Enriched
Pctp	E18.5_Enriched
Krt10	E18.5_Enriched
Higd1b	E18.5_Enriched
Rsad2	E18.5_Enriched
Agr2	E18.5_Enriched
Ptprn2	E18.5_Enriched
Calm4	E18.5_Enriched
Akr1c18	E18.5_Enriched
F13a1	E18.5_Enriched
Rgs14	E18.5_Enriched
Fbp1	E18.5_Enriched
Adcy2	E18.5_Enriched
Marveld2	E18.5_Enriched
4930452B06Rik	E18.5_Enriched
Adam28	E18.5_Enriched
Capsl	E18.5_Enriched
Cmbl	E18.5_Enriched
Tsta3	E18.5_Enriched
Mapk12	E18.5_Enriched
Wnt10b	E18.5_Enriched
Krt1	E18.5_Enriched
Krt8	E18.5_Enriched
Npff	E18.5_Enriched
Liph	E18.5_Enriched
Tmem44	E18.5_Enriched
Stfa3	E18.5_Enriched
Retnlg	E18.5_Enriched
Chodl	E18.5_Enriched
Cbr3	E18.5_Enriched
Bace2	E18.5_Enriched
Mx1	E18.5_Enriched
Spdef	E18.5_Enriched
Chst9	E18.5_Enriched
Syt4	E18.5_Enriched
Proc	E18.5_Enriched
Spink5	E18.5_Enriched
Lipo1	E18.5_Enriched
Slc16a12	E18.5_Enriched
Hpse2	E18.5_Enriched
Nkx2-3	E18.5_Enriched
Dusp5	E18.5_Enriched
Ucma	E18.5_Enriched
Itih2	E18.5_Enriched
Fcna	E18.5_Enriched
Lypd6b	E18.5_Enriched
Galnt5	E18.5_Enriched
Dnajc10	E18.5_Enriched
4833423E24Rik	E18.5_Enriched
Bpifb2	E18.5_Enriched
Vstm2l	E18.5_Enriched
Wfdc2	E18.5_Enriched
Sox2	E18.5_Enriched
Bche	E18.5_Enriched
Fgb	E18.5_Enriched
Tmem79	E18.5_Enriched
Lor	E18.5_Enriched
Lce1m	E18.5_Enriched
Bnipl	E18.5_Enriched
Vtcn1	E18.5_Enriched
Rrh	E18.5_Enriched
Spink4	E18.5_Enriched
Galnt12	E18.5_Enriched
D630039A03Rik	E18.5_Enriched
Yipf1	E18.5_Enriched
Tspan1	E18.5_Enriched
Ccdc28b	E18.5_Enriched
Gale	E18.5_Enriched
Mmp23	E18.5_Enriched
Insig1	E18.5_Enriched
Krtcap3	E18.5_Enriched
Slc34a2	E18.5_Enriched
Nipal1	E18.5_Enriched
Csn3	E18.5_Enriched
Alb	E18.5_Enriched
Pf4	E18.5_Enriched
Tmem150c	E18.5_Enriched
1700016H13Rik	E18.5_Enriched
Dmp1	E18.5_Enriched
Abcg3	E18.5_Enriched
Ephx4	E18.5_Enriched
Abcb9	E18.5_Enriched
Cldn3	E18.5_Enriched
Lmod2	E18.5_Enriched
Asprv1	E18.5_Enriched
Il17rc	E18.5_Enriched
8430408G22Rik	E18.5_Enriched
Prh1	E18.5_Enriched
Eps8l1	E18.5_Enriched
Pglyrp1	E18.5_Enriched
Plaur	E18.5_Enriched
Ppp1r14a	E18.5_Enriched
Dmkn	E18.5_Enriched
Fxyd3	E18.5_Enriched
Nmb	E18.5_Enriched
Homer2	E18.5_Enriched
Tmc5	E18.5_Enriched
Igsf6	E18.5_Enriched
Pycard	E18.5_Enriched
Shank2	E18.5_Enriched
Cldn23	E18.5_Enriched
Msr1	E18.5_Enriched
Galnt7	E18.5_Enriched
Galntl6	E18.5_Enriched
Lpl	E18.5_Enriched
Tmem59l	E18.5_Enriched
Bst2	E18.5_Enriched
Capns2	E18.5_Enriched
Esrp2	E18.5_Enriched
Atp2c2	E18.5_Enriched
Slc35f3	E18.5_Enriched
Col5a3	E18.5_Enriched
Atg4d	E18.5_Enriched
St14	E18.5_Enriched
Cplx3	E18.5_Enriched
Ctsh	E18.5_Enriched
Slc35g2	E18.5_Enriched
Bsn	E18.5_Enriched
Cmtm8	E18.5_Enriched
Vipr1	E18.5_Enriched
Mid1ip1	E18.5_Enriched
Akap17b	E18.5_Enriched
Pof1b	E18.5_Enriched
Xkrx	E18.5_Enriched
Sat1	E18.5_Enriched
Ace2	E18.5_Enriched
Efhc1	Embryo_Enriched
Col3a1	Embryo_Enriched
Col5a2	Embryo_Enriched
Myo1b	Embryo_Enriched
Tmem194b	Embryo_Enriched
Mars2	Embryo_Enriched
Cdk15	Embryo_Enriched
Bard1	Embryo_Enriched
Igfbp5	Embryo_Enriched
Stk36	Embryo_Enriched
Sgpp2	Embryo_Enriched
Kcne4	Embryo_Enriched
Dnajb3	Embryo_Enriched
Col6a3	Embryo_Enriched
Mgat5	Embryo_Enriched
Mcm6	Embryo_Enriched
Dyrk3	Embryo_Enriched
Fam72a	Embryo_Enriched
5730559C18Rik	Embryo_Enriched
Kif14	Embryo_Enriched
Aspm	Embryo_Enriched
Npl	Embryo_Enriched
Fam78b	Embryo_Enriched
Nuf2	Embryo_Enriched
Exo1	Embryo_Enriched
Cenpf	Embryo_Enriched
Dtl	Embryo_Enriched
Nek2	Embryo_Enriched
Cd34	Embryo_Enriched
Fbxo5	Embryo_Enriched
Myct1	Embryo_Enriched
Myb	Embryo_Enriched
Ncoa7	Embryo_Enriched
Lama4	Embryo_Enriched
Cdk1	Embryo_Enriched
Col6a2	Embryo_Enriched
Col6a1	Embryo_Enriched
Tle6	Embryo_Enriched
Parpbp	Embryo_Enriched
Galnt4	Embryo_Enriched
E2f7	Embryo_Enriched
Kcnmb4	Embryo_Enriched
Cpsf6	Embryo_Enriched
Mdm1	Embryo_Enriched
Prim1	Embryo_Enriched
Fignl1	Embryo_Enriched
Nsg2	Embryo_Enriched
Gabrp	Embryo_Enriched
Spdl1	Embryo_Enriched
Hmmr	Embryo_Enriched
Gabra1	Embryo_Enriched
C1qtnf2	Embryo_Enriched
Thg1l	Embryo_Enriched
Sparc	Embryo_Enriched
Mfap4	Embryo_Enriched
Arhgef15	Embryo_Enriched
Aurkb	Embryo_Enriched
2810408A11Rik	Embryo_Enriched
Wscd1	Embryo_Enriched
Fam64a	Embryo_Enriched
Smtnl2	Embryo_Enriched
Gsg2	Embryo_Enriched
Spag5	Embryo_Enriched
Nos2	Embryo_Enriched
Atad5	Embryo_Enriched
Hlf	Embryo_Enriched
Eme1	Embryo_Enriched
Col1a1	Embryo_Enriched
Top2a	Embryo_Enriched
Krt15	Embryo_Enriched
Brca1	Embryo_Enriched
Mpp3	Embryo_Enriched
BC030867	Embryo_Enriched
Gjc1	Embryo_Enriched
Kif18b	Embryo_Enriched
Cep112	Embryo_Enriched
Tk1	Embryo_Enriched
Birc5	Embryo_Enriched
Adcy3	Embryo_Enriched
5730507C01Rik	Embryo_Enriched
Rrm2	Embryo_Enriched
Pxdn	Embryo_Enriched
Lrrn3	Embryo_Enriched
Mis18bp1	Embryo_Enriched
Lrr1	Embryo_Enriched
Cep128	Embryo_Enriched
Evl	Embryo_Enriched
Cdca7l	Embryo_Enriched
Nid1	Embryo_Enriched
Pgbd1	Embryo_Enriched
Nkapl	Embryo_Enriched
Cmah	Embryo_Enriched
Gmnn	Embryo_Enriched
Agtr1a	Embryo_Enriched
Tpmt	Embryo_Enriched
Cplx2	Embryo_Enriched
Mxd3	Embryo_Enriched
Zfp808	Embryo_Enriched
6720489N17Rik	Embryo_Enriched
Zfp367	Embryo_Enriched
Ccnb1	Embryo_Enriched
Cenpk	Embryo_Enriched
Gpx8	Embryo_Enriched
Esm1	Embryo_Enriched
Gdf10	Embryo_Enriched
Dlgap5	Embryo_Enriched
3632451O06Rik	Embryo_Enriched
Mmp14	Embryo_Enriched
Ajuba	Embryo_Enriched
Shisa2	Embryo_Enriched
Pbk	Embryo_Enriched
Esco2	Embryo_Enriched
Cdca2	Embryo_Enriched
9930012K11Rik	Embryo_Enriched
Pcdh17	Embryo_Enriched
Diap3	Embryo_Enriched
Gpc6	Embryo_Enriched
Adamts12	Embryo_Enriched
Dscc1	Embryo_Enriched
Sqle	Embryo_Enriched
Wisp1	Embryo_Enriched
Khdrbs3	Embryo_Enriched
Recql4	Embryo_Enriched
Lrrc24	Embryo_Enriched
C1qtnf6	Embryo_Enriched
Cbx6	Embryo_Enriched
Mgat3	Embryo_Enriched
Cenpm	Embryo_Enriched
Gtse1	Embryo_Enriched
Rhebl1	Embryo_Enriched
Racgap1	Embryo_Enriched
Krt4	Embryo_Enriched
Krt79	Embryo_Enriched
Pde1b	Embryo_Enriched
Srl	Embryo_Enriched
Tfap4	Embryo_Enriched
Ydjc	Embryo_Enriched
Rtn4r	Embryo_Enriched
Zdhhc8	Embryo_Enriched
Rfc4	Embryo_Enriched
Slc15a2	Embryo_Enriched
Ccdc80	Embryo_Enriched
Pvrl3	Embryo_Enriched
C330027C09Rik	Embryo_Enriched
Tmem45a	Embryo_Enriched
Donson	Embryo_Enriched
Chaf1b	Embryo_Enriched
Erg	Embryo_Enriched
Dynlt1a	Embryo_Enriched
Flywch2	Embryo_Enriched
Prss33	Embryo_Enriched
Mdga1	Embryo_Enriched
Zfp763	Embryo_Enriched
Kifc1	Embryo_Enriched
Nfkbil1	Embryo_Enriched
Dnph1	Embryo_Enriched
Mdfi	Embryo_Enriched
Sgol1	Embryo_Enriched
Chaf1a	Embryo_Enriched
Sema6b	Embryo_Enriched
Uhrf1	Embryo_Enriched
Ndc80	Embryo_Enriched
Bambi	Embryo_Enriched
Gpr17	Embryo_Enriched
Camk4	Embryo_Enriched
Nrep	Embryo_Enriched
Kif20a	Embryo_Enriched
Cdc25c	Embryo_Enriched
Lox	Embryo_Enriched
Sncaip	Embryo_Enriched
Ppic	Embryo_Enriched
Lmnb1	Embryo_Enriched
Afap1l1	Embryo_Enriched
Sh3tc2	Embryo_Enriched
4930503L19Rik	Embryo_Enriched
Ska1	Embryo_Enriched
Rnf165	Embryo_Enriched
Haus1	Embryo_Enriched
Cdca5	Embryo_Enriched
Nrxn2	Embryo_Enriched
Aldh1a7	Embryo_Enriched
Kif20b	Embryo_Enriched
Kif11	Embryo_Enriched
Cep55	Embryo_Enriched
Hells	Embryo_Enriched
Arhgap19	Embryo_Enriched
Vwa2	Embryo_Enriched
Slc18a2	Embryo_Enriched
Suv39h2	Embryo_Enriched
Mcm10	Embryo_Enriched
Ccdc3	Embryo_Enriched
A930004D18Rik	Embryo_Enriched
Thnsl1	Embryo_Enriched
Mastl	Embryo_Enriched
Il1f9	Embryo_Enriched
Col5a1	Embryo_Enriched
Cercam	Embryo_Enriched
Lhx6	Embryo_Enriched
Spc25	Embryo_Enriched
Cdca7	Embryo_Enriched
Fkbp7	Embryo_Enriched
Fam171b	Embryo_Enriched
2700094K13Rik	Embryo_Enriched
Trp53i11	Embryo_Enriched
Kif18a	Embryo_Enriched
Bub1b	Embryo_Enriched
Knstrn	Embryo_Enriched
Casc5	Embryo_Enriched
Rad51	Embryo_Enriched
Nusap1	Embryo_Enriched
Ell3	Embryo_Enriched
Casc4	Embryo_Enriched
Fgf7	Embryo_Enriched
Ap4e1	Embryo_Enriched
Bub1	Embryo_Enriched
Ckap2l	Embryo_Enriched
Prnd	Embryo_Enriched
Cd93	Embryo_Enriched
Gins1	Embryo_Enriched
Cox4i2	Embryo_Enriched
Tpx2	Embryo_Enriched
Tspyl3	Embryo_Enriched
E2f1	Embryo_Enriched
Fam83d	Embryo_Enriched
Mybl2	Embryo_Enriched
Ube2c	Embryo_Enriched
1500012F01Rik	Embryo_Enriched
Snai1	Embryo_Enriched
Aurka	Embryo_Enriched
Ect2	Embryo_Enriched
Ccna2	Embryo_Enriched
Bbs12	Embryo_Enriched
Plk4	Embryo_Enriched
Pabpc4l	Embryo_Enriched
Mlf1	Embryo_Enriched
Smc4	Embryo_Enriched
Trim59	Embryo_Enriched
Fam198b	Embryo_Enriched
Glrb	Embryo_Enriched
Gucy1a3	Embryo_Enriched
Fam189b	Embryo_Enriched
Ctsk	Embryo_Enriched
Psrc1	Embryo_Enriched
Gpsm2	Embryo_Enriched
Ank2	Embryo_Enriched
Cenpe	Embryo_Enriched
Tspan5	Embryo_Enriched
Clca1	Embryo_Enriched
Depdc1a	Embryo_Enriched
Rad54b	Embryo_Enriched
Fam92a	Embryo_Enriched
Triqk	Embryo_Enriched
Mms22l	Embryo_Enriched
Kif24	Embryo_Enriched
Melk	Embryo_Enriched
Col15a1	Embryo_Enriched
Msantd3	Embryo_Enriched
Megf9	Embryo_Enriched
Sh3gl2	Embryo_Enriched
Itgb3bp	Embryo_Enriched
Efcab7	Embryo_Enriched
Gpx7	Embryo_Enriched
Bend5	Embryo_Enriched
Spata6	Embryo_Enriched
Rad54l	Embryo_Enriched
Kif2c	Embryo_Enriched
Cdc20	Embryo_Enriched
Cdca8	Embryo_Enriched
Oscp1	Embryo_Enriched
Clspn	Embryo_Enriched
Stmn1	Embryo_Enriched
Sepn1	Embryo_Enriched
Padi3	Embryo_Enriched
Mfap2	Embryo_Enriched
Trp73	Embryo_Enriched
Megf6	Embryo_Enriched
9430015G10Rik	Embryo_Enriched
Magi2	Embryo_Enriched
Tacc3	Embryo_Enriched
Ncapg	Embryo_Enriched
Hpse	Embryo_Enriched
Arhgap24	Embryo_Enriched
Pkd2	Embryo_Enriched
Gtpbp6	Embryo_Enriched
Pole	Embryo_Enriched
Cit	Embryo_Enriched
Kntc1	Embryo_Enriched
Tpst1	Embryo_Enriched
Vps37d	Embryo_Enriched
Orai2	Embryo_Enriched
Mcm7	Embryo_Enriched
Chst12	Embryo_Enriched
Col1a2	Embryo_Enriched
Ptn	Embryo_Enriched
Gimap1	Embryo_Enriched
Igf2bp3	Embryo_Enriched
Snca	Embryo_Enriched
Prdm5	Embryo_Enriched
Mad2l1	Embryo_Enriched
Fancd2	Embryo_Enriched
Zfand4	Embryo_Enriched
Zfp239	Embryo_Enriched
Gpr162	Embryo_Enriched
Kcna5	Embryo_Enriched
Rad51ap1	Embryo_Enriched
Tspan9	Embryo_Enriched
Foxm1	Embryo_Enriched
Kcnj8	Embryo_Enriched
C030039L03Rik	Embryo_Enriched
Zfp607	Embryo_Enriched
Fbxo27	Embryo_Enriched
Lgals7	Embryo_Enriched
Ccne1	Embryo_Enriched
Tead2	Embryo_Enriched
E2f8	Embryo_Enriched
Nav2	Embryo_Enriched
Ndn	Embryo_Enriched
Magel2	Embryo_Enriched
Peg12	Embryo_Enriched
Pcsk6	Embryo_Enriched
Aldh1a3	Embryo_Enriched
Cers3	Embryo_Enriched
Ttc23	Embryo_Enriched
Ticrr	Embryo_Enriched
Prc1	Embryo_Enriched
Rab38	Embryo_Enriched
Syt9	Embryo_Enriched
Sox6	Embryo_Enriched
Plk1	Embryo_Enriched
Kif22	Embryo_Enriched
Qprt	Embryo_Enriched
Fbxl19	Embryo_Enriched
Prss53	Embryo_Enriched
Adam12	Embryo_Enriched
Mki67	Embryo_Enriched
Shcbp1	Embryo_Enriched
Col4a1	Embryo_Enriched
Col4a2	Embryo_Enriched
Nek3	Embryo_Enriched
Ckap2	Embryo_Enriched
Plat	Embryo_Enriched
D8Ertd82e	Embryo_Enriched
Lpar2	Embryo_Enriched
Haus8	Embryo_Enriched
Mcm5	Embryo_Enriched
Asf1b	Embryo_Enriched
Il27ra	Embryo_Enriched
Dcaf15	Embryo_Enriched
Neto2	Embryo_Enriched
Cpne2	Embryo_Enriched
Ccdc102a	Embryo_Enriched
Cdh5	Embryo_Enriched
Cenpn	Embryo_Enriched
Gins2	Embryo_Enriched
Fanca	Embryo_Enriched
Zfp558	Embryo_Enriched
Spc24	Embryo_Enriched
Anln	Embryo_Enriched
Kirrel3	Embryo_Enriched
Chek1	Embryo_Enriched
Esam	Embryo_Enriched
Pou2f3	Embryo_Enriched
Oaf	Embryo_Enriched
Slc35f2	Embryo_Enriched
Rcn2	Embryo_Enriched
Tspan3	Embryo_Enriched
Thsd4	Embryo_Enriched
Zwilch	Embryo_Enriched
Tipin	Embryo_Enriched
2810417H13Rik	Embryo_Enriched
Tln2	Embryo_Enriched
Ccnb2	Embryo_Enriched
Aldh1a2	Embryo_Enriched
Mns1	Embryo_Enriched
Tex9	Embryo_Enriched
Cd109	Embryo_Enriched
Irak1bp1	Embryo_Enriched
Hmgn3	Embryo_Enriched
Ttk	Embryo_Enriched
Ube2cbp	Embryo_Enriched
Adamts7	Embryo_Enriched
Traip	Embryo_Enriched
Plxnb1	Embryo_Enriched
Nradd	Embryo_Enriched
Glb1	Embryo_Enriched
Rbms3	Embryo_Enriched
Ulk4	Embryo_Enriched
Kif15	Embryo_Enriched
Klhl13	Embryo_Enriched
Apln	Embryo_Enriched
Cxx1b	Embryo_Enriched
Mtap7d3	Embryo_Enriched
Gabra3	Embryo_Enriched
Heph	Embryo_Enriched
Kif4	Embryo_Enriched
Rgag4	Embryo_Enriched
Zcchc5	Embryo_Enriched
Lpar4	Embryo_Enriched
Itm2a	Embryo_Enriched
Rps6ka6	Embryo_Enriched
Tspan6	Embryo_Enriched
Cenpi	Embryo_Enriched
Arxes2	Embryo_Enriched
Arxes1	Embryo_Enriched
Bex2	Embryo_Enriched
Bex4	Embryo_Enriched
Col4a5	Embryo_Enriched
Kctd12b	Embryo_Enriched
Ap1s2	Embryo_Enriched
Xkr9	Mature_Adult_Enriched
Slc9a2	Mature_Adult_Enriched
1500015O10Rik	Mature_Adult_Enriched
Ica1l	Mature_Adult_Enriched
A530032D15Rik	Mature_Adult_Enriched
C130026I21Rik	Mature_Adult_Enriched
Sp110	Mature_Adult_Enriched
Per2	Mature_Adult_Enriched
Tmem37	Mature_Adult_Enriched
Tmem163	Mature_Adult_Enriched
Pfkfb2	Mature_Adult_Enriched
Atp6v1g3	Mature_Adult_Enriched
Suco	Mature_Adult_Enriched
Mpz	Mature_Adult_Enriched
Pcp4l1	Mature_Adult_Enriched
Ifi202b	Mature_Adult_Enriched
Man1a	Mature_Adult_Enriched
Icosl	Mature_Adult_Enriched
Slc41a2	Mature_Adult_Enriched
Timp3	Mature_Adult_Enriched
Hal	Mature_Adult_Enriched
Best3	Mature_Adult_Enriched
Kif5a	Mature_Adult_Enriched
Ddit3	Mature_Adult_Enriched
Sec14l4	Mature_Adult_Enriched
Coro6	Mature_Adult_Enriched
Ccl8	Mature_Adult_Enriched
Dhrs11	Mature_Adult_Enriched
Phospho1	Mature_Adult_Enriched
B4galnt2	Mature_Adult_Enriched
Mapt	Mature_Adult_Enriched
Rgs9	Mature_Adult_Enriched
Slc16a6	Mature_Adult_Enriched
Kcnj16	Mature_Adult_Enriched
Kcnj2	Mature_Adult_Enriched
Fads6	Mature_Adult_Enriched
Sectm1b	Mature_Adult_Enriched
Sectm1a	Mature_Adult_Enriched
Kcns3	Mature_Adult_Enriched
Kcnf1	Mature_Adult_Enriched
Coch	Mature_Adult_Enriched
Srp54a	Mature_Adult_Enriched
Rab15	Mature_Adult_Enriched
Galc	Mature_Adult_Enriched
Serpina3n	Mature_Adult_Enriched
Ckb	Mature_Adult_Enriched
Inf2	Mature_Adult_Enriched
Edaradd	Mature_Adult_Enriched
Hist1h2ba	Mature_Adult_Enriched
Serpinb6a	Mature_Adult_Enriched
Slc22a23	Mature_Adult_Enriched
Cage1	Mature_Adult_Enriched
Glrx	Mature_Adult_Enriched
Naip2	Mature_Adult_Enriched
Gm7120	Mature_Adult_Enriched
Rnase10	Mature_Adult_Enriched
Fgf9	Mature_Adult_Enriched
Phyhip	Mature_Adult_Enriched
Slc25a30	Mature_Adult_Enriched
C7	Mature_Adult_Enriched
Arc	Mature_Adult_Enriched
Ly6c2	Mature_Adult_Enriched
Cyp2d22	Mature_Adult_Enriched
Alg12	Mature_Adult_Enriched
Creld2	Mature_Adult_Enriched
Pced1b	Mature_Adult_Enriched
Faim2	Mature_Adult_Enriched
Krt5	Mature_Adult_Enriched
Dnase1	Mature_Adult_Enriched
Ciita	Mature_Adult_Enriched
Sdf2l1	Mature_Adult_Enriched
Chrd	Mature_Adult_Enriched
Apod	Mature_Adult_Enriched
Muc13	Mature_Adult_Enriched
Stxbp5l	Mature_Adult_Enriched
Zdhhc23	Mature_Adult_Enriched
Plcxd2	Mature_Adult_Enriched
Filip1l	Mature_Adult_Enriched
Paxbp1	Mature_Adult_Enriched
Gm9992	Mature_Adult_Enriched
Park2	Mature_Adult_Enriched
Unc93a	Mature_Adult_Enriched
Igfals	Mature_Adult_Enriched
Msln	Mature_Adult_Enriched
Rgs11	Mature_Adult_Enriched
Fkbp5	Mature_Adult_Enriched
Abcg1	Mature_Adult_Enriched
H2-Oa	Mature_Adult_Enriched
Psmb8	Mature_Adult_Enriched
C4b	Mature_Adult_Enriched
H2-Q1	Mature_Adult_Enriched
H2-Q2	Mature_Adult_Enriched
H2-Q4	Mature_Adult_Enriched
Ier3	Mature_Adult_Enriched
H2-T24	Mature_Adult_Enriched
Crisp3	Mature_Adult_Enriched
Crisp1	Mature_Adult_Enriched
Rcan2	Mature_Adult_Enriched
Vegfa	Mature_Adult_Enriched
Rsph9	Mature_Adult_Enriched
Trem2	Mature_Adult_Enriched
Sult1c1	Mature_Adult_Enriched
Rmdn2	Mature_Adult_Enriched
Mkx	Mature_Adult_Enriched
Fhod3	Mature_Adult_Enriched
Mzb1	Mature_Adult_Enriched
Spire1	Mature_Adult_Enriched
1700055N04Rik	Mature_Adult_Enriched
Tmem151a	Mature_Adult_Enriched
Cst6	Mature_Adult_Enriched
Apba1	Mature_Adult_Enriched
Pyroxd2	Mature_Adult_Enriched
Dhtkd1	Mature_Adult_Enriched
Kcnt1	Mature_Adult_Enriched
Hspa5	Mature_Adult_Enriched
Rif1	Mature_Adult_Enriched
Upp2	Mature_Adult_Enriched
Gpr155	Mature_Adult_Enriched
Cd59b	Mature_Adult_Enriched
Cd59a	Mature_Adult_Enriched
Pak6	Mature_Adult_Enriched
Gm14137	Mature_Adult_Enriched
Exd1	Mature_Adult_Enriched
Zfp106	Mature_Adult_Enriched
B2m	Mature_Adult_Enriched
Duoxa2	Mature_Adult_Enriched
Ism1	Mature_Adult_Enriched
Cst10	Mature_Adult_Enriched
Abhd12	Mature_Adult_Enriched
Edem2	Mature_Adult_Enriched
Procr	Mature_Adult_Enriched
Snhg11	Mature_Adult_Enriched
Gm826	Mature_Adult_Enriched
Jph2	Mature_Adult_Enriched
Slpi	Mature_Adult_Enriched
Mmp9	Mature_Adult_Enriched
Helz2	Mature_Adult_Enriched
Car13	Mature_Adult_Enriched
Gpr160	Mature_Adult_Enriched
Rarres1	Mature_Adult_Enriched
Sptssb	Mature_Adult_Enriched
Bglap3	Mature_Adult_Enriched
Bglap2	Mature_Adult_Enriched
Hist2h2ac	Mature_Adult_Enriched
Hist2h4	Mature_Adult_Enriched
Hist2h2bb	Mature_Adult_Enriched
Pdzk1	Mature_Adult_Enriched
Ngf	Mature_Adult_Enriched
Gstm1	Mature_Adult_Enriched
Amy1	Mature_Adult_Enriched
Synpo2	Mature_Adult_Enriched
Camk2d	Mature_Adult_Enriched
Egf	Mature_Adult_Enriched
Lrit3	Mature_Adult_Enriched
Adh6a	Mature_Adult_Enriched
Cyr61	Mature_Adult_Enriched
Coro2a	Mature_Adult_Enriched
1700024P16Rik	Mature_Adult_Enriched
Skint8	Mature_Adult_Enriched
2610528J11Rik	Mature_Adult_Enriched
Gm12887	Mature_Adult_Enriched
9530002B09Rik	Mature_Adult_Enriched
Nr0b2	Mature_Adult_Enriched
Alpl	Mature_Adult_Enriched
Pla2g2d	Mature_Adult_Enriched
Clcnka	Mature_Adult_Enriched
Abhd1	Mature_Adult_Enriched
Sh3tc1	Mature_Adult_Enriched
Tlr6	Mature_Adult_Enriched
Odam	Mature_Adult_Enriched
Smr3a	Mature_Adult_Enriched
Smr2	Mature_Adult_Enriched
Amtn	Mature_Adult_Enriched
Igj	Mature_Adult_Enriched
Cxcl9	Mature_Adult_Enriched
Tmem116	Mature_Adult_Enriched
Pitpnm2	Mature_Adult_Enriched
Cftr	Mature_Adult_Enriched
Styk1	Mature_Adult_Enriched
Bcl2l14	Mature_Adult_Enriched
Slco1a6	Mature_Adult_Enriched
Etnk1	Mature_Adult_Enriched
2310014L17Rik	Mature_Adult_Enriched
Cyp2b10	Mature_Adult_Enriched
Cyp2a5	Mature_Adult_Enriched
Hcst	Mature_Adult_Enriched
Atp4a	Mature_Adult_Enriched
Hpn	Mature_Adult_Enriched
Scn1b	Mature_Adult_Enriched
Lrp3	Mature_Adult_Enriched
1600014C10Rik	Mature_Adult_Enriched
Klk1b8	Mature_Adult_Enriched
Klk1b1	Mature_Adult_Enriched
Klk1b9	Mature_Adult_Enriched
Klk1b11	Mature_Adult_Enriched
Klk1b27	Mature_Adult_Enriched
Klk1b21	Mature_Adult_Enriched
Klk1b22	Mature_Adult_Enriched
Klk1b16	Mature_Adult_Enriched
Klk1b24	Mature_Adult_Enriched
Klk1b3	Mature_Adult_Enriched
Klk1b4	Mature_Adult_Enriched
Klk1b5	Mature_Adult_Enriched
1700028J19Rik	Mature_Adult_Enriched
Sergef	Mature_Adult_Enriched
Siglech	Mature_Adult_Enriched
Synm	Mature_Adult_Enriched
Slco3a1	Mature_Adult_Enriched
Me3	Mature_Adult_Enriched
Cdr2	Mature_Adult_Enriched
D430042O09Rik	Mature_Adult_Enriched
Gdpd3	Mature_Adult_Enriched
Tacc2	Mature_Adult_Enriched
Stk32c	Mature_Adult_Enriched
Cd209d	Mature_Adult_Enriched
Cd209b	Mature_Adult_Enriched
Cd209c	Mature_Adult_Enriched
Cd209f	Mature_Adult_Enriched
Slc7a2	Mature_Adult_Enriched
Cldn22	Mature_Adult_Enriched
Ocel1	Mature_Adult_Enriched
Rasd2	Mature_Adult_Enriched
Frem3	Mature_Adult_Enriched
Man2b1	Mature_Adult_Enriched
Maf	Mature_Adult_Enriched
Rgl3	Mature_Adult_Enriched
Acp5	Mature_Adult_Enriched
Zfp872	Mature_Adult_Enriched
Usp2	Mature_Adult_Enriched
Hyou1	Mature_Adult_Enriched
Il10ra	Mature_Adult_Enriched
Tagln	Mature_Adult_Enriched
Gm4791	Mature_Adult_Enriched
Zbtb16	Mature_Adult_Enriched
Fbxl22	Mature_Adult_Enriched
Gclc	Mature_Adult_Enriched
Fam46a	Mature_Adult_Enriched
Zfp949	Mature_Adult_Enriched
Zbtb38	Mature_Adult_Enriched
Nbeal2	Mature_Adult_Enriched
Cck	Mature_Adult_Enriched
Cxcr3	Mature_Adult_Enriched
Lhfpl1	Mature_Adult_Enriched
Pfkfb1	Mature_Adult_Enriched
Tlr8	Mature_Adult_Enriched
Msl3	Mature_Adult_Enriched
Fam178b	Neonatal_Enriched
2010300C02Rik	Neonatal_Enriched
Mfsd6	Neonatal_Enriched
1700019D03Rik	Neonatal_Enriched
Inha	Neonatal_Enriched
Mlph	Neonatal_Enriched
Rab17	Neonatal_Enriched
Tfcp2l1	Neonatal_Enriched
Fmo2	Neonatal_Enriched
Dusp23	Neonatal_Enriched
Zc3h12d	Neonatal_Enriched
Vnn3	Neonatal_Enriched
Tspan15	Neonatal_Enriched
1700040L02Rik	Neonatal_Enriched
Gstt3	Neonatal_Enriched
Gstt1	Neonatal_Enriched
Izumo4	Neonatal_Enriched
Appl2	Neonatal_Enriched
Slc5a8	Neonatal_Enriched
Slc6a15	Neonatal_Enriched
Tbc1d30	Neonatal_Enriched
Xbp1	Neonatal_Enriched
Trim7	Neonatal_Enriched
Arhgap44	Neonatal_Enriched
Usp43	Neonatal_Enriched
Mfsd6l	Neonatal_Enriched
Tnfsf13	Neonatal_Enriched
Zmynd15	Neonatal_Enriched
Pitpnm3	Neonatal_Enriched
Xaf1	Neonatal_Enriched
Spns2	Neonatal_Enriched
Slfn1	Neonatal_Enriched
Gdpd1	Neonatal_Enriched
Lpo	Neonatal_Enriched
Abcc3	Neonatal_Enriched
Epn3	Neonatal_Enriched
Chad	Neonatal_Enriched
Pdk2	Neonatal_Enriched
Prr15l	Neonatal_Enriched
Ppp1r1b	Neonatal_Enriched
Krt23	Neonatal_Enriched
Cd300lg	Neonatal_Enriched
Slc39a11	Neonatal_Enriched
AF251705	Neonatal_Enriched
Hid1	Neonatal_Enriched
Llgl2	Neonatal_Enriched
Smim6	Neonatal_Enriched
St6galnac1	Neonatal_Enriched
Syngr2	Neonatal_Enriched
Pycr1	Neonatal_Enriched
Zfp750	Neonatal_Enriched
Metrnl	Neonatal_Enriched
Grhl1	Neonatal_Enriched
Fam110c	Neonatal_Enriched
Etv1	Neonatal_Enriched
Dhrs7	Neonatal_Enriched
Acot2	Neonatal_Enriched
Ltbp2	Neonatal_Enriched
Hfe	Neonatal_Enriched
Tmem171	Neonatal_Enriched
Chdh	Neonatal_Enriched
Ptgdr	Neonatal_Enriched
Gjb2	Neonatal_Enriched
Phf11d	Neonatal_Enriched
Adamdec1	Neonatal_Enriched
Cldn10	Neonatal_Enriched
D730001G18Rik	Neonatal_Enriched
Gpt	Neonatal_Enriched
Cbx7	Neonatal_Enriched
Syngr1	Neonatal_Enriched
Naga	Neonatal_Enriched
Bik	Neonatal_Enriched
Smgc	Neonatal_Enriched
Rapgef3	Neonatal_Enriched
Aqp5	Neonatal_Enriched
Smagp	Neonatal_Enriched
Nr4a1	Neonatal_Enriched
Krt7	Neonatal_Enriched
Krt18	Neonatal_Enriched
Emp2	Neonatal_Enriched
Tekt5	Neonatal_Enriched
Pkp2	Neonatal_Enriched
Aifm3	Neonatal_Enriched
Rtp4	Neonatal_Enriched
Atp13a4	Neonatal_Enriched
Btla	Neonatal_Enriched
Eva1c	Neonatal_Enriched
Kcne1	Neonatal_Enriched
Clic6	Neonatal_Enriched
Fam3b	Neonatal_Enriched
Tmprss2	Neonatal_Enriched
Sytl3	Neonatal_Enriched
Rsph3b	Neonatal_Enriched
Rsph3a	Neonatal_Enriched
Ccdc64b	Neonatal_Enriched
Dcpp3	Neonatal_Enriched
Rab26	Neonatal_Enriched
Ggnbp1	Neonatal_Enriched
Pi16	Neonatal_Enriched
Slc44a4	Neonatal_Enriched
H2-T23	Neonatal_Enriched
Rnf39	Neonatal_Enriched
Clic5	Neonatal_Enriched
Tfeb	Neonatal_Enriched
Stap2	Neonatal_Enriched
Plin4	Neonatal_Enriched
Dennd1c	Neonatal_Enriched
Xdh	Neonatal_Enriched
Map3k8	Neonatal_Enriched
Lims2	Neonatal_Enriched
Ccdc68	Neonatal_Enriched
Rab27b	Neonatal_Enriched
Myo5b	Neonatal_Enriched
Chka	Neonatal_Enriched
Tbc1d10c	Neonatal_Enriched
Dnajc4	Neonatal_Enriched
Macrod1	Neonatal_Enriched
Pla2g16	Neonatal_Enriched
Lgals12	Neonatal_Enriched
Syt7	Neonatal_Enriched
Stx3	Neonatal_Enriched
Pip5k1b	Neonatal_Enriched
Acta2	Neonatal_Enriched
Ifit3	Neonatal_Enriched
Pik3ap1	Neonatal_Enriched
Kazald1	Neonatal_Enriched
Echdc3	Neonatal_Enriched
Il15ra	Neonatal_Enriched
Entpd8	Neonatal_Enriched
Entpd2	Neonatal_Enriched
Npdc1	Neonatal_Enriched
Stk39	Neonatal_Enriched
Creb3l1	Neonatal_Enriched
Slc35c1	Neonatal_Enriched
Ehf	Neonatal_Enriched
Slc28a2	Neonatal_Enriched
Sec23b	Neonatal_Enriched
Bpifa2	Neonatal_Enriched
Gdf5	Neonatal_Enriched
Adig	Neonatal_Enriched
Pck1	Neonatal_Enriched
Slc17a9	Neonatal_Enriched
Slc10a5	Neonatal_Enriched
Chmp4c	Neonatal_Enriched
Car3	Neonatal_Enriched
Siah2	Neonatal_Enriched
Fam160a1	Neonatal_Enriched
Glt28d2	Neonatal_Enriched
Paqr6	Neonatal_Enriched
Zbtb7b	Neonatal_Enriched
C2cd4d	Neonatal_Enriched
Rorc	Neonatal_Enriched
Cgn	Neonatal_Enriched
BC107364	Neonatal_Enriched
Dennd2d	Neonatal_Enriched
5330417C22Rik	Neonatal_Enriched
Pla2g12a	Neonatal_Enriched
Gne	Neonatal_Enriched
Trim14	Neonatal_Enriched
Epb4.1l4b	Neonatal_Enriched
Faah	Neonatal_Enriched
Lurap1	Neonatal_Enriched
Ccdc17	Neonatal_Enriched
Cited4	Neonatal_Enriched
Gm12942	Neonatal_Enriched
C77080	Neonatal_Enriched
Cd164l2	Neonatal_Enriched
Sytl1	Neonatal_Enriched
Cnksr1	Neonatal_Enriched
Nipal3	Neonatal_Enriched
Tmco4	Neonatal_Enriched
Padi2	Neonatal_Enriched
2610305D13Rik	Neonatal_Enriched
Casz1	Neonatal_Enriched
Ttll10	Neonatal_Enriched
Plekhn1	Neonatal_Enriched
Cgref1	Neonatal_Enriched
Slc5a1	Neonatal_Enriched
Rbm47	Neonatal_Enriched
Gabra4	Neonatal_Enriched
Hopx	Neonatal_Enriched
Cds1	Neonatal_Enriched
Oas2	Neonatal_Enriched
Hip1r	Neonatal_Enriched
Lep	Neonatal_Enriched
Akr1b10	Neonatal_Enriched
Fam221a	Neonatal_Enriched
Fam13a	Neonatal_Enriched
Cd8a	Neonatal_Enriched
Actg2	Neonatal_Enriched
Hdac11	Neonatal_Enriched
Il17re	Neonatal_Enriched
Cd163	Neonatal_Enriched
C1ra	Neonatal_Enriched
Vamp1	Neonatal_Enriched
Cd9	Neonatal_Enriched
BC048546	Neonatal_Enriched
Prpmp5	Neonatal_Enriched
Mansc1	Neonatal_Enriched
Gucy2c	Neonatal_Enriched
H2afj	Neonatal_Enriched
Tmem238	Neonatal_Enriched
Slc1a5	Neonatal_Enriched
Klc3	Neonatal_Enriched
Cblc	Neonatal_Enriched
Ceacam20	Neonatal_Enriched
Ceacam1	Neonatal_Enriched
Fam98c	Neonatal_Enriched
Spint2	Neonatal_Enriched
Cox7a1	Neonatal_Enriched
Syne4	Neonatal_Enriched
Myh14	Neonatal_Enriched
Flt3l	Neonatal_Enriched
Fam174b	Neonatal_Enriched
B3gnt6	Neonatal_Enriched
Folr2	Neonatal_Enriched
Trim34a	Neonatal_Enriched
Sult1a1	Neonatal_Enriched
Prss8	Neonatal_Enriched
Dmbt1	Neonatal_Enriched
Eps8l2	Neonatal_Enriched
Pnpla2	Neonatal_Enriched
Camsap3	Neonatal_Enriched
Rab11fip1	Neonatal_Enriched
Acsl1	Neonatal_Enriched
Sh2d4a	Neonatal_Enriched
Slc5a5	Neonatal_Enriched
Elmo3	Neonatal_Enriched
Lrrc29	Neonatal_Enriched
Marveld3	Neonatal_Enriched
Rab3d	Neonatal_Enriched
St3gal4	Neonatal_Enriched
Cd3g	Neonatal_Enriched
Tmprss13	Neonatal_Enriched
Exph5	Neonatal_Enriched
Ulk3	Neonatal_Enriched
Lman1l	Neonatal_Enriched
Kbtbd13	Neonatal_Enriched
Dapk2	Neonatal_Enriched
Myo5c	Neonatal_Enriched
Sh3bgrl2	Neonatal_Enriched
Nmnat3	Neonatal_Enriched
Abhd14b	Neonatal_Enriched
Parp3	Neonatal_Enriched
Hyal1	Neonatal_Enriched
Mon1a	Neonatal_Enriched
Slc26a6	Neonatal_Enriched
Tmie	Neonatal_Enriched
Als2cl	Neonatal_Enriched
Ccrl2	Neonatal_Enriched
Vill	Neonatal_Enriched
Sytl4	Neonatal_Enriched
Adhfe1	Young_Adult_Enriched
Slc9a4	Young_Adult_Enriched
Aox4	Young_Adult_Enriched
Mogat1	Young_Adult_Enriched
Col4a3	Young_Adult_Enriched
Rnf152	Young_Adult_Enriched
Serpinb11	Young_Adult_Enriched
Fcamr	Young_Adult_Enriched
Pigr	Young_Adult_Enriched
Golt1a	Young_Adult_Enriched
Kiss1	Young_Adult_Enriched
Gpr37l1	Young_Adult_Enriched
1700016C15Rik	Young_Adult_Enriched
Lefty1	Young_Adult_Enriched
9130409I23Rik	Young_Adult_Enriched
Hsd11b1	Young_Adult_Enriched
Gje1	Young_Adult_Enriched
Tpd52l1	Young_Adult_Enriched
Ccdc162	Young_Adult_Enriched
Cfd	Young_Adult_Enriched
Acyp2	Young_Adult_Enriched
Slc22a4	Young_Adult_Enriched
Lyrm7	Young_Adult_Enriched
Asgr1	Young_Adult_Enriched
Cxcl16	Young_Adult_Enriched
Spns3	Young_Adult_Enriched
Tmigd1	Young_Adult_Enriched
Slc13a2	Young_Adult_Enriched
Ccl9	Young_Adult_Enriched
Hsf5	Young_Adult_Enriched
Acly	Young_Adult_Enriched
Ttc25	Young_Adult_Enriched
Cyb561	Young_Adult_Enriched
Smim5	Young_Adult_Enriched
Atp6v1c2	Young_Adult_Enriched
Pik3cg	Young_Adult_Enriched
Slc8a3	Young_Adult_Enriched
9030617O03Rik	Young_Adult_Enriched
Otub2	Young_Adult_Enriched
Slc25a47	Young_Adult_Enriched
Gng4	Young_Adult_Enriched
Klhl3	Young_Adult_Enriched
Zfp874a	Young_Adult_Enriched
Elovl7	Young_Adult_Enriched
Oit1	Young_Adult_Enriched
Itih4	Young_Adult_Enriched
Fam25c	Young_Adult_Enriched
Scel	Young_Adult_Enriched
Ly6d	Young_Adult_Enriched
Apol9b	Young_Adult_Enriched
Pvalb	Young_Adult_Enriched
Pim3	Young_Adult_Enriched
Adm2	Young_Adult_Enriched
4930415O20Rik	Young_Adult_Enriched
Gpd1	Young_Adult_Enriched
Amhr2	Young_Adult_Enriched
Pmm2	Young_Adult_Enriched
Gp5	Young_Adult_Enriched
Bdh1	Young_Adult_Enriched
Bex6	Young_Adult_Enriched
Col8a1	Young_Adult_Enriched
Nsun3	Young_Adult_Enriched
Sh3bgr	Young_Adult_Enriched
Pgp	Young_Adult_Enriched
Fam195a	Young_Adult_Enriched
Slc37a1	Young_Adult_Enriched
H2-Eb1	Young_Adult_Enriched
Ehd3	Young_Adult_Enriched
Ttc39c	Young_Adult_Enriched
Dtna	Young_Adult_Enriched
Arhgef37	Young_Adult_Enriched
Gal	Young_Adult_Enriched
Aldh3b2	Young_Adult_Enriched
Ms4a4d	Young_Adult_Enriched
Asah2	Young_Adult_Enriched
Ifit1	Young_Adult_Enriched
Ppp1r3c	Young_Adult_Enriched
Gsto1	Young_Adult_Enriched
Tectb	Young_Adult_Enriched
Il2ra	Young_Adult_Enriched
Adamtsl2	Young_Adult_Enriched
1700019L03Rik	Young_Adult_Enriched
Cd44	Young_Adult_Enriched
Chac1	Young_Adult_Enriched
Wfdc12	Young_Adult_Enriched
5730508B09Rik	Young_Adult_Enriched
Arhgef38	Young_Adult_Enriched
Aldh1b1	Young_Adult_Enriched
Mup6	Young_Adult_Enriched
Mup5	Young_Adult_Enriched
Dmrta1	Young_Adult_Enriched
Dio1	Young_Adult_Enriched
Fam46b	Young_Adult_Enriched
Rap1gap	Young_Adult_Enriched
Slc25a34	Young_Adult_Enriched
Isg15	Young_Adult_Enriched
Sult1e1	Young_Adult_Enriched
4930519G04Rik	Young_Adult_Enriched
Azgp1	Young_Adult_Enriched
Ftsj2	Young_Adult_Enriched
Flt3	Young_Adult_Enriched
Kl	Young_Adult_Enriched
Akr1b8	Young_Adult_Enriched
Pip	Young_Adult_Enriched
4921507P07Rik	Young_Adult_Enriched
Snx10	Young_Adult_Enriched
Chn2	Young_Adult_Enriched
Ret	Young_Adult_Enriched
Tuba8	Young_Adult_Enriched
Clec7a	Young_Adult_Enriched
Klra7	Young_Adult_Enriched
A630073D07Rik	Young_Adult_Enriched
Syt5	Young_Adult_Enriched
Isoc2b	Young_Adult_Enriched
Nlrp9b	Young_Adult_Enriched
Gmfg	Young_Adult_Enriched
Scgb2b3	Young_Adult_Enriched
Scgb2b26	Young_Adult_Enriched
Scgb1b27	Young_Adult_Enriched
Scgb1b30	Young_Adult_Enriched
Klk1	Young_Adult_Enriched
Syt3	Young_Adult_Enriched
Lin7b	Young_Adult_Enriched
Svip	Young_Adult_Enriched
Trim30d	Young_Adult_Enriched
Arntl	Young_Adult_Enriched
Gp2	Young_Adult_Enriched
Nupr1	Young_Adult_Enriched
Hapln4	Young_Adult_Enriched
Tmem221	Young_Adult_Enriched
Calr3	Young_Adult_Enriched
Hp	Young_Adult_Enriched
Agt	Young_Adult_Enriched
Mmp3	Young_Adult_Enriched
Nxpe4	Young_Adult_Enriched
A4gnt	Young_Adult_Enriched
Chst7	Young_Adult_Enriched

## Sheet: Table 2
Common Genes Expressed Between Salivary Gland, Pancreas, Skin, Bladder and Placenta
0610010F05Rik
1110012L19Rik
1110059E24Rik
1110059G10Rik
1700021F05Rik
1700049G17Rik
1810011O10Rik
1810022K09Rik
2010107E04Rik
2210404O09Rik
2310030G06Rik
2610008E11Rik
2610044O15Rik8
2610305D13Rik
2610528J11Rik
2700029M09Rik
2700060E02Rik
2810474O19Rik
3830403N18Rik
3830406C13Rik
3830417A13Rik
4930486L24Rik
4930506M07Rik
6720489N17Rik
9830147E19Rik
A230046K03Rik
A830080D01Rik
AA986860
Aasdhppt
Abca5
Abca9
Abcb7
Abcd3
Abce1
Abhd13
Abracl
Acbd5
Acer3
Acp1
Acsl3
Actbl2
Actr2
Actr6
Adal
Adam10
Adamts12
Adamts18
Aga
Agtr2
Ahnak
AI661453
AI987944
Aimp1
AK010878
Akap17b
Akap9
Aldh18a1
Aldh1l2
Aldh3b2
Alg11
Alg5
Alg6
Alkbh8
Amy1
Anapc10
Angpt1
Ankrd12
Ankrd22
Ankrd26
Ankrd32
Ankrd49
Anp32b
Anp32e
Anxa1
Anxa3
Anxa8
Aox4
Ap1m2
Ap3m1
Ap3s1
Ap4e1
Apex1
Api5
Apod
Apool
Arcn1
Arfgef1
Arfip1
Arhgap12
Arhgap18
Arhgap5
Arhgef5
Arid4a
Arid4b
Arl1
Arl13b
Arl14ep
Arl15
Arl5b
Armc1
Armcx3
Armcx5
Asah1
Asb3
Ascc3
Asf1a
Asns
Asnsd1
Aspn
Atad1
Atad2
Atad5
Atg10
Atg4a
Atm
Atp13a3
Atp5h
Atp5k
Atp6v1d
Atp6v1g1
Atp7a
Atr
Atrx
AU018091
AU019823
AU041133
AW146154
AW549877
AW551984
B230118H07Rik
B3gnt5
B630005N14Rik
Bbs12
BC003331
BC016579
Bcap31
Bccip
Bclaf1
Bdp1
Bet1
Bglap3
Bhlha15
Bhlhb9
Birc2
Blm
Blmh
Blvra
Blzf1
Bmpr1a
Bms1
Bnc1
Bnc2
Bnip3l
Bnipl
Braf
Brcc3
Brd7
Brix1
Brwd3
Btf3
Btf3l4
Bud31
Bzw1
Bzw2
C130026I21Rik
C1d
C1galt1
C1galt1c1
C330007P06Rik
C330018D20Rik
C330027C09Rik
Cab39l
Cacybp
Cald1
Calm2
Calr
Calu
Canx
Capn6
Capza2
Car13
Car6
Casc5
Casp12
Casp8
Casp8ap2
Cast
Cbfb
Cbwd1
Cbx3
Ccdc112
Ccdc127
Ccdc132
Ccdc152
Ccdc160
Ccdc170
Ccdc173
Ccdc174
Ccdc18
Ccdc25
Ccdc43
Ccdc47
Ccdc53
Ccdc55
Ccdc58
Ccdc59
Ccdc64b
Ccdc66
Ccdc68
Ccdc77
Ccdc90b
Ccl11
Ccl7
Ccnc
Ccne2
Ccpg1
Ccr2
Ccser1
Cct6a
Cct8
Ccz1
Cd109
Cd163
Cd200r3
Cd209d
Cd2ap
Cd44
Cd63
Cd9
Cdadc1
Cdc123
Cdc26
Cdc42
Cdc5l
Cdc73
Cdh19
Cdh3
Cdk15
Cdkal1
Ceacam12
Cebpz
Cenpc1
Cenpe
Cenpf
Cenph
Cenpj
Cenpk
Cenpq
Cep290
Cep44
Cep70
Cept1
Cetn2
Cetn3
Cfdp1
Cggbp1
Cgn
Chchd1
Chek1
Chm
Chml
Chmp4c
Chmp5
Chordc1
Chst9
Cir1
Ckap2
Ckap2l
Cldn1
Cldn4
Cldn6
Cldn8
Clec10a
Clec2g
Clec4a3
Clk1
Clk4
Cma1
Cmah
Cmc1
Cnot2
Cnot6l
Cnpy4
Col11a1
Col12a1
Col14a1
Col1a1
Col1a2
Col25a1
Col28a1
Col3a1
Col4a6
Col5a2
Col8a1
Commd8
Copa
Copb1
Copb2
Cops2
Copz2
Cox20
Cpa3
Cript
Crisp3
Crispld1
Crnkl1
Crybg3
Csde1
Csgalnact1
Csgalnact2
Csrp2
Cstb
Cstf3
Ctdspl2
Ctla2a
Ctla2b
Ctnnal1
Ctps
Ctr9
Ctsk
Ctsl
Cul1
Cul2
Cul3
Cul4b
Cwc15
Cwc22
Cwc27
Cwf19l2
Cycs
Cyp20a1
Cyp39a1
Cyr61
Cysltr1
D19Bwg1357e
D3Ertd254e
D6Wsu163e
D730001G18Rik
Daam1
Dapl1
Dars
Dcaf13
Dcn
Ddx1
Ddx10
Ddx21
Ddx26b
Ddx3x
Ddx42
Ddx50
Ddx52
Ddx6
Dek
Dennd2c
Denr
Depdc1a
Dhrs9
Dhx15
Dhx29
Dhx36
Dhx40
Dhx9
Diap3
Dimt1
Dis3
Dkc1
Dkk2
Dld
Dmd
Dmxl1
Dnaja1
Dnaja2
Dnajb11
Dnajb9
Dnajc21
Dnajc3
Dnajc7
Dnajc8
Dnm1l
Dnttip2
Dock11
Dpm1
Drg1
Dsc3
Dsel
Dsg2
Dsp
Dstn
Dtwd1
Dus4l
Dync1i2
Dync2li1
Dynlt3
Eaf2
Ebag9
Ebna1bp2
Ecm2
Eda2r
Edaradd
Edem3
Ednrb
Eea1
Eed
Eef1a1
Eef1b2
Eef1e1
Efcab1
Efcab7
Ehbp1
Ehf
Eif2a
Eif2ak2
Eif2b3
Eif2s1
Eif2s2
Eif3a
Eif3e
Eif3m
Eif4a1
Eif4a2
Eif4e
Eif4g2
Eif5b
Elf5
Elmod2
Elovl7
Emc2
Emp1
Entpd1
Entpd3
Eny2
Epgn
Epha7
Eprs
Erbb2ip
Ercc5
Ercc6l
Ercc6l2
Eri2
Erlec1
Ero1l
Erp44
Esco1
Esco2
Esf1
Esrp1
Etaa1
Etf1
Etohi1
Exoc5
Exosc2
Exosc9
Exph5
Ezh2
F13a1
Fabp4
Fabp5
Faim
Fam103a1
Fam111a
Fam114a1
Fam122b
Fam129a
Fam133b
Fam162a
Fam199x
Fam25c
Fam26e
Fam3c
Fam46a
Fam50a
Fam60a
Fam69a
Fam72a
Fam76b
Fam83b
Fam84b
Fam96a
Fam98a
Fam98b
Fancb
Fap
Far1
Farsb
Fastkd2
Fastkd5
Fcho2
Fermt2
Fgf7
Fgfr1op
Filip1l
Fkbp11
Fkbp14
Fkbp3
Fkbp7
Fkbp9
Fktn
Flrt2
Flrt3
Fmnl2
Fmo2
Fmr1
Fnbp1l
Fndc3b
Fnip1
Frem1
Frem3
Frg1
Frk
Frmd7
Fstl1
Ftsj3
Fundc1
Fxyd3
Fyttd1
Fzd6
G2e3
Gabpa
Galnt3
Galnt7
Gas2l3
Gbp7
Gcfc2
Gcnt2
Gdi2
Gemin2
Gemin6
Gen1
Ggh
Ggps1
Gin1
Ginm1
Gjb2
Gjb5
Gla
Glce
Glmn
Glod4
Glrx3
Gm10033
Gm10509
Gm13152
Gm13157
Gm14295
Gm14322
Gm14325
Gm14326
Gm14403
Gm3604
Gm4944
Gm5141
Gm5595
Gm561
Gm826
Gmfb
Gmnn
Gnai3
Gng12
Gnl2
Gnl3
Gnpnat1
Golga4
Golgb1
Golim4
Golph3l
Golt1b
Gorab
Gpatch4
Gpbp1
Gpc3
Gpkow
Gpr1
Gpr34
Gpr87
Gpx8
Gramd1c
Grhl1
Grhl2
Grhl3
Gtf2e2
Gtf2f2
Gtf2h5
Gtf3c6
Gtpbp10
Gtpbp4
Gulp1
H3f3b
Hars
Has2
Hat1
Haus1
Haus2
Haus3
Haus6
Hbb-y
Hbs1l
Hdac2
Hdlbp
Hebp2
Hells
Hist2h3c1
Hltf
Hmgb1
Hmgb2
Hmgn1
Hmgn2
Hmgn3
Hmgn5
Hn1l
Hnrnpa2b1
Hnrnpa3
Hnrnpc
Hnrnph1
Hnrnph2
Hnrnpk
Hnrnpr
Hnrnpu
Hook1
Hook3
Hpgds
Hprt
Hsbp1l1
Hsp90aa1
Hsp90b1
Hspa13
Hspa5
Hspb11
Hspd1
Hspe1
Htatsf1
Hypk
Ibtk
Ica1
Ifi204
Ifi205
Ifit2
Ift74
Ift81
Igbp1
Igf2
Iigp1
Ik
Ikbip
Ikzf2
Il1r1
Il1r2
Il1rn
Immp1l
Ints12
Ints8
Ipp
Iqcb1
Ireb2
Irf6
Irx2
Itch
Itga1
Itga2
Itgb1
Itgb3bp
Itgb6
Itgbl1
Itm2a
Ivl
Kansl1l
Katna1
Katnbl1
Kbtbd3
Kbtbd8
Kcnk16
Kctd12b
Kctd9
Kdelr3
Kdm4c
Kdm5a
Kif16b
Kif18a
Kif20b
Kif23
Kif2a
Kif5b
Kin
Kitl
Klf6
Klhl13
Klhl7
Klrb1b
Klrd1
Kpna3
Krcc1
Krit1
Krr1
Krt14
Krt15
Krt18
Krt23
Krt25
Krt33a
Krt5
Krt7
Ktn1
L1td1
Lamp2
Larp4
Larp7
Lars
Lars2
Las1l
Lce6a
Lcorl
Lcp1
Lepr
Lgalsl
Lhfpl1
Lima1
Lims1
Lin7c
Liph
Llph
Lman1l
Lpar4
Lrif1
Lrrc17
Lrrc40
Lrrcc1
Lrrfip1
Lsm3
Lsm5
Lsm6
Ltv1
Luc7l2
Luc7l3
Lum
Ly96
Lyar
Lyrm2
Lyrm5
Lysmd3
Lyve1
Lztfl1
Macc1
Magoh
Magohb
Magt1
Mak16
Man2a1
Manf
Map2k6
Mapre1
Marveld3
Mat2a
Matr3
Mbnl2
Mbnl3
Mbtd1
Mctp2
Mcts1
Med4
Med6
Medag
Meox2
Metap2
Mettl1
Mettl10
Mettl16
Mettl18
Mfap1a
Mga
Mgl2
Mios
Mipol1
Mis12
Mis18bp1
Mitd1
Mki67
Mmrn1
Mnat1
Mnd1
Mnda
Mob1b
Mob4
Mocs2
Morc4
Morf4l2
Mospd1
Mospd2
Mphosph10
Mphosph6
Mphosph8
Mpp5
Mpp7
Mpzl2
Mrc1
Mrpl13
Mrpl15
Mrpl33
Mrpl47
Mrpl48
Mrpl50
Mrps14
Mrps18c
Mrps21
Mrps33
Ms4a6d
Ms4a7
Msantd4
Msh3
Msx2
Mt2
Mtap
Mtap7d3
Mtf2
Mthfd2
Mtif2
Mtmr10
Mtpap
Mybl1
Myh11
Myo9a
Myof
Mysm1
Mzt1
N4bp2l2
Naa15
Naa16
Naa38
Naalad2
Nab1
Nae1
Nanp
Nap1l1
Nars
Nasp
Nat2
Nbeal1
Nbn
Ncapg2
Ncbp2
Nck1
Ncl
Ndc80
Ndufa5
Ndufaf4
Nedd1
Nemf
Nexn
Nfe2l3
Nfxl1
Ngdn
Ngf
Nin
Nipal1
Nipal2
Nkap
Nmd3
Nmi
Noc3l
Nol11
Nol8
Nolc1
Nop16
Nop58
Nostrin
Npat
Npl
Npm1
Nrk
Nsa2
Nsmce2
Nt5c3
Ntf5
Nucb2
Nucks1
Nudcd2
Nup37
Nupr1
Nusap1
Nvl
Nxf7
Oard1
Odf2l
Ofd1
Ogn
Ola1
Omd
Orc3
Orc4
Orc5
Orc6
Osgin2
Ostc
Otogl
Otud6b
Pa2g4
Paip2b
Pak3
Palmd
Pappa2
Parg
Parp2
Pbdc1
Pcm1
Pcmtd1
Pcnp
Pdcd10
Pdcd4
Pdcl
Pdcl3
Pdgfd
Pdia3
Pdia4
Pdia6
Pdpn
Pds5a
Pds5b
Peg3
Pet100
Pfdn2
Pfdn4
Pgap1
Pgf
Pggt1b
Phax
Phf14
Phf20l1
Phf3
Phf6
Phip
Phkb
Phlda2
Phldb2
Pi15
Pibf1
Pik3c2a
Pik3ca
Pik3r3
Pin4
Pinx1
Pkhd1l1
Pla2g4a
Pla2r1
Plag1
Plau
Plcb4
Plek2
Plod2
Pls3
Plxdc2
Pms1
Pnn
Pno1
Pnpla8
Pnpt1
Pnrc2
Pof1b
Pola1
Polk
Polq
Polr2b
Polr2k
Polr3f
Polr3g
Polr3k
Pomp
Postn
Ppfibp1
Ppfibp2
Ppia
Ppib
Ppic
Ppid
Ppig
Ppih
Ppil4
Ppl
Ppp1cb
Ppp1r12a
Ppp2r3a
Ppp2r3c
Ppp4r2
Ppwd1
Pramef12
Prelid2
Prim1
Prkaa1
Prkrir
Procr
Prom2
Prorsd1
Pros1
Prpf3
Prpf38a
Prpf39
Prpf40a
Prpf4b
Prps1l3
Prrg4
Prrx1
Prss8
Psat1
Psma2
Psma3
Psma4
Psmc1
Psmc6
Psmd10
Psmd12
Psmd14
Psmd6
Ptbp3
Ptcd3
Ptgr1
Ptp4a2
Ptpn13
Ptpn2
Pus10
Pus3
Pus7
Rab1
Rab11a
Rab18
Rab27b
Rab5a
Rab9
Rabgap1
Rabggtb
Rabl3
Rad17
Rad21
Rai14
Ranbp2
Rap1a
Rap2c
Rars
Rasa1
Rasef
Rassf6
Rassf9
Rb1cc1
Rbbp7
Rbbp8
Rbm12b2
Rbm17
Rbm25
Rbm28
Rbm3
Rbm34
Rbm39
Rbm41
Rbm6
Rbm8a
Rbmx
Rbmx2
Rbp1
Rbp7
Rcn1
Rdx
Rell1
Rfc4
Rgs18
Rgs2
Rhov
Rif1
Riok1
Ripk1
Ripk4
Rlf
Rlim
Rnaseh2b
Rnd3
Rnf170
Rnf2
Rnft1
Rngtt
Rock1
Rock2
Rpa3
Rpap2
Rpap3
Rpf1
Rpf2
Rpl10
Rpl11
Rpl15
Rpl17
Rpl19
Rpl21
Rpl22
Rpl22l1
Rpl23
Rpl23a
Rpl24
Rpl27
Rpl28
Rpl31
Rpl32
Rpl35
Rpl35a
Rpl36a
Rpl36al
Rpl37a
Rpl38
Rpl39
Rpl4
Rpl5
Rpl6
Rpl7
Rpl9
Rpp30
Rps11
Rps14
Rps15a
Rps18
Rps19
Rps23
Rps24
Rps25
Rps27a
Rps27l
Rps28
Rps3
Rps3a1
Rps4x
Rps6
Rps6ka3
Rps6ka6
Rps6kb1
Rps7
Rps8
Rrbp1
Rrm2b
Rrp15
Rsbn1l
Rsf1
Rsl1
Rsl1d1
Rsrc1
Rsrc2
Rybp
S100a10
S100a11
S100a4
S100a6
S100a7a
Sacm1l
Samd9l
Sar1a
Sar1b
Sarnp
Sat1
Sbsn
Scara5
Scel
Scfd1
Scgb1b30
Scnn1b
Scnn1g
Scoc
Scpep1
Sdcbp
Sec11a
Sec11c
Sec22b
Sec61g
Sec62
Sec63
Sel1l
Sele
Selk
Sema3a
Sema3c
Sema3d
Senp6
Serbp1
Serpinb5
Serpinb6a
Serpinb6b
Serpinb6c
Serpinb9b
Sertad4
Setd3
Sf3a3
Sf3b1
Sgce
Sgk3
Sgol1
Sh2d4a
Sh3bgrl
Sh3bgrl2
Sh3d19
Sh3yl1
Shcbp1
Shfm1
Shoc2
Shprh
Skap2
Skiv2l2
Skp1a
Slc15a2
Slc16a6
Slc27a6
Slco1a5
Slfn3
Slfn9
Slirp
Slit2
Slitrk6
Slk
Slmap
Sltm
Slu7
Slx4ip
Smarca1
Smarca5
Smarcad1
Smarce1
Smc1a
Smc2
Smc3
Smc4
Smc5
Smc6
Smchd1
Smek1
Smek2
Smim15
Smndc1
Smu1
Snai2
Snap23
Snap29
Snrnp27
Snrpa1
Snrpb2
Snrpd1
Snrpd3
Snrpe
Snrpg
Snw1
Snx10
Snx16
Snx2
Snx4
Snx6
Sostdc1
Spata5
Spats2l
Spc25
Spcs2
Spcs3
Spin4
Spire1
Spopl
Sptlc3
Spty2d1
Srbd1
Srek1
Srfbp1
Srp19
Srp72
Srpx
Srsf10
Srsf3
Srsf7
Ssb
Ssbp1
Ssfa2
Ssr1
Ssr3
St13
Stag1
Stag2
Stc1
Stk3
Stx19
Stx8
Stxbp3a
Sub1
Suco
Sugt1
Sumo1
Sumo2
Supt16
Suz12
Swt1
Syap1
Syf2
Syncrip
Sytl5
Tab3
Taf1
Taf13
Taf15
Taf1d
Taf7
Tank
Tardbp
Tatdn1
Tax1bp1
Tbc1d15
Tbc1d23
Tbc1d8b
Tbca
Tbk1
Tc2n
Tcea1
Tceal8
Tceb1
Tceb3
Tchh
Tdh
Tdrd3
Terf1
Tex15
Tfap2c
Tfpi
Tfrc
Tgfb2
Tgfbr1
Tgm5
Tgm6
Tgs1
Thbs1
Thoc1
Thoc2
Thoc7
Thrap3
Thumpd3
Timm21
Tiparp
Tipin
Tlk1
Tlr4
Tlr7
Tlr8
Tma16
Tma7
Tmed9
Tmem126b
Tmem161b
Tmem167
Tmem167b
Tmem168
Tmem242
Tmem29
Tmem40
Tmem45a
Tmem5
Tmem68
Tmem87a
Tmod3
Tmprss11e
Tmsb10
Tmsb4x
Tmtc3
Tmx1
Tmx3
Tnfrsf11b
Tnks2
Tnmd
Tom1l1
Top2a
Top2b
Topors
Tpm2
Tpm4
Tpx2
Tra2b
Tram1
Trappc13
Trappc2
Triap1
Trim16
Trim23
Trim29
Trim59
Trip11
Trip12
Trip4
Triqk
Trmt10b
Trmt10c
Trmt11
Trmt13
Trmt6
Trove2
Trp63
Trpm7
Trps1
Tslp
Tsr1
Ttc1
Ttc27
Ttc33
Ttc37
Ttk
Tulp1
Tvp23b
Txlng
Txndc12
Txndc17
Txndc9
Tyw5
U2af1
U2surp
Uaca
Uba3
Uba5
Uba6
Ube2d3
Ube2v2
Ube2w
Ube4a
Ublcp1
Ubxn2a
Uchl5
Uevld
Ufc1
Ufl1
Ufm1
Ufsp2
Ugp2
Uimc1
Unc13b
Upf2
Upf3b
Uqcrb
Uqcrh
Usmg5
Uso1
Usp14
Usp15
Usp16
Usp29
Usp33
Usp9x
Utp11l
Utp14a
Utp14b
Utp20
Utp3
Utp6
Vav3
Vbp1
Vcan
Vcpip1
Vgll3
Vma21
Vmp1
Vps26a
Vps35
Vps36
Vps54
Vrk2
Vtcn1
Wbp4
Wbp5
Wdr43
Wdr61
Wdr75
Wdr92
Wfdc12
Wfdc17
Wls
Wnk3
Wrn
Wtap
Wwp1
Xiap
Xlr
Xlr3a
Xpo1
Xrcc4
Xrcc5
Xrn1
Xrn2
Yes1
Yipf6
Yme1l1
Ythdc1
Zbed6
Zbtb10
Zbtb11
Zbtb33
Zbtb37
Zbtb41
Zbtb6
Zbtb8os
Zc3h11a
Zc3h15
Zc3h7a
Zc3h8
Zcchc7
Zcrb1
Zdhhc15
Zdhhc21
Zfand1
Zfml
Zfp101
Zfp119a
Zfp119b
Zfp120
Zfp146
Zfp148
Zfp160
Zfp182
Zfp191
Zfp229
Zfp26
Zfp260
Zfp266
Zfp273
Zfp280d
Zfp292
Zfp317
Zfp322a
Zfp329
Zfp330
Zfp35
Zfp383
Zfp386
Zfp397
Zfp40
Zfp420
Zfp429
Zfp442
Zfp449
Zfp455
Zfp472
Zfp51
Zfp518a
Zfp52
Zfp54
Zfp566
Zfp58
Zfp59
Zfp595
Zfp60
Zfp605
Zfp617
Zfp62
Zfp644
Zfp654
Zfp667
Zfp677
Zfp68
Zfp708
Zfp709
Zfp711
Zfp715
Zfp72
Zfp738
Zfp748
Zfp750
Zfp758
Zfp759
Zfp760
Zfp770
Zfp772
Zfp788
Zfp790
Zfp791
Zfp800
Zfp808
Zfp81
Zfp82
Zfp820
Zfp825
Zfp867
Zfp868
Zfp869
Zfp872
Zfp873
Zfp874a
Zfp874b
Zfp9
Zfp930
Zfp931
Zfp932
Zfp933
Zfp934
Zfp935
Zfp938
Zfp942
Zfp943
Zfp945
Zfp946
Zfp947
Zfp948
Zfp951
Zfp953
Zfp955a
Zfp955b
Zfp958
Zfp959
Zfp960
Zfp961
Zfp964
Zfp97
Zfx
Zfyve16
Zim1
Zmym2
Zmym5
Znhit6
Zranb2
Zxdb

## Sheet: Table 3
Common Genes Expressed Between Salivary Gland And Pancreas
0610010F05Rik
1110059E24Rik
1110059G10Rik
1700021F05Rik
1700049G17Rik
1810011O10Rik
1810022K09Rik
1810030O07Rik
2010107E04Rik
2310030G06Rik
2310057J18Rik
2610008E11Rik
2610015P09Rik
2610305D13Rik
2810474O19Rik
3110052M02Rik
3830406C13Rik
4930506M07Rik
9130230L23Rik
9330151L19Rik
9830147E19Rik
A130010J15Rik
A230046K03Rik
A630073D07Rik
Aasdhppt
Aass
Abca8a
Abca9
Abcb7
Abce1
Abracl
Acadsb
Acbd5
Adal
Adi1
Adra1a
Aftph
Aga
AI314180
AI987944
AK010878
Akap17b
Akap7
Akap9
Aldh1l2
Alg11
Alg5
Alg6
Alkbh8
Amigo2
Amtn
Amy1
Amy2a5
Ankrd12
Ankrd26
Anxa1
Ap3m1
Ap3s1
Ap4e1
Aph1c
Apod
Apol7a
Apoo
Appl2
Arcn1
Arfgap3
Arfgef1
Arfip1
Arfip2
Arglu1
Arhgap12
Arhgap18
Arhgap29
Arhgap5
Arhgdig
Arhgef28
Arhgef38
Arid4a
Arid4b
Arl1
Arl14ep
Arl15
Armc1
Armcx3
Asb3
Ascc3
Ascl3
Asns
Atad1
Atg10
Atm
Atp13a3
Atp5k
Atp6v0d2
Atrx
AU019823
AU041133
AW146154
AW209491
AW549877
Axin1
B230118H07Rik
Baz2b
Bbs12
BC003331
BC005561
Bccip
Bcl10
Bcl2l14
Bclaf1
Bdp1
Best3
Bet1
Bglap3
Bhlha15
Birc2
Blzf1
Bms1
Bpifa2
Brcc3
Brix1
Brwd1
Btf3l4
Btnl9
Bud31
C130026I21Rik
C1galt1
C1galt1c1
C330007P06Rik
C330018D20Rik
Cab39l
Cacybp
Cadps2
Calm2
Calr
Capn7
Capza2
Car6
Cars
Casp12
Casp8
Casp8ap2
Casp9
Cbwd1
Cbx3
Ccdc112
Ccdc127
Ccdc132
Ccdc141
Ccdc149
Ccdc160
Ccdc174
Ccdc25
Ccdc43
Ccdc47
Ccdc53
Ccdc55
Ccdc58
Ccdc59
Ccdc66
Ccdc68
Ccdc90b
Ccl11
Ccnc
Ccpg1
Ccr2
Ccser1
Ccz1
Cd163
Cd164
Cd209a
Cd24a
Cd2ap
Cd59a
Cdadc1
Cdc26
Cdc5l
Cdh19
Cdkal1
Cebpg
Cebpz
Cenpc1
Cenpj
Cenpq
Cep290
Cep44
Cep70
Cept1
Cetn2
Cetn3
Cfdp1
Cflar
Cftr
Cggbp1
Cgnl1
Chchd1
Chm
Chml
Chmp3
Chmp4c
Chmp5
Chordc1
Chst9
Chuk
Cir1
Cldn10
Cldn8
Clec2d
Clec4a3
Clk1
Clk4
Cmah
Cmc1
Cnpy2
Cog3
Col7a1
Copa
Copb1
Copb2
Copg1
Cops2
Copz2
Cox20
Cpd
Cpq
Cr1l
Creb3l1
Creld2
Cript
Crisp1
Crisp3
Crispld1
Crnkl1
Csde1
Csgalnact1
Csgalnact2
Cst10
Cstf3
Ctage5
Cwc15
Cwc22
Cwc27
Cwf19l2
Cybb
Cycs
Cyp20a1
Cyp39a1
Cyr61
Cysltr1
D3Ertd254e
Dcaf13
Dcn
Dcpp1
Dcpp2
Dcpp3
Ddx3x
Ddx50
Ddx6
Ddx60
Deb1
Dennd2d
Dennd4c
Denr
Derl2
Derl3
Dhx40
Dnaja1
Dnajb11
Dnajb9
Dnajc1
Dnajc21
Dnajc3
Dnajc7
Dnttip2
Dph5
Dpm1
Dsg2
Dstn
Dtwd1
Dus4l
Dynlt3
Eaf2
Ebag9
Ecm2
Eda2r
Edaradd
Edem1
Edem2
Edem3
Eea1
Efcab1
Egf
Ehf
Eid1
Eif1
Eif2a
Eif2ak2
Eif2ak3
Eif2s2
Eif3a
Eif3e
Eif3m
Eif4a2
Eif4g2
Eif5b
Elac1
Ell2
Elmod2
Emc2
Emcn
Enox2
Entpd1
Entpd3
Eny2
Eprs
Erbb2ip
Ercc5
Ercc6
Erlec1
Ero1lb
Erp44
Esco1
Esf1
Esrp1
Esyt2
Etohi1
Etv1
F13a1
F8
Faim
Fam103a1
Fam111a
Fam114a1
Fam133b
Fam134b
Fam175b
Fam180a
Fam199x
Fam3c
Fam46a
Fam50a
Fam84b
Fam98a
Fap
Fas
Fastkd1
Fastkd2
Fcho2
Fgf9
Ficd
Filip1l
Fkbp11
Fkbp2
Fktn
Fmo2
Fndc3a
Fnip1
Fpgt
Fra10ac1
Frem3
Frg1
Frk
Frmd4b
Fundc1
Fxyd3
Fyttd1
G6pc2
Gabra4
Galnt1
Galnt3
Galnt7
Gbp7
Gbp9
Gca
Gcc2
Gcfc2
Gcg
Gcnt2
Gdi2
Gfpt1
Ggh
Ggps1
Gin1
Ginm1
Glrx3
Gm10509
Gm12886
Gm12887
Gm13152
Gm13157
Gm14322
Gm14325
Gm14326
Gm14403
Gm15446
Gm4791
Gm4944
Gm5595
Gm561
Gm9958
Gnat2
Gnl2
Gnl3
Gnpnat1
Golga1
Golga4
Golgb1
Golph3l
Golt1b
Gorab
Gpatch4
Gpbp1
Gpkow
Gpr155
Gprc6a
Gtf2e2
Gtf3c6
Gtpbp10
Gtpbp8
Harbi1
Haus3
Hbs1l
Hdlbp
Hepacam2
Hid1
Hint3
Hist2h3c1
Hltf
Hmgn5
Hnmt
Hnrnpa2b1
Hnrnpa3
Hnrnph1
Hnrnph2
Homer2
Hook1
Hook3
Hsbp1l1
Hsp90b1
Hspa13
Hspa5
Htatsf1
Hyou1
Hypk
Iapp
Ibtk
Ica1
Ier3ip1
Ifi203
Ifi204
Ifi205
Ifit2
Ifrd1
Ift20
Ift81
Igsf5
Iigp1
Ik
Ikbip
Ikzf2
Il1r1
Immp1l
Ins1
Ins2
Ints12
Ints8
Ipp
Iqcb1
Iqgap2
Itch
Itga6
Ivns1abp
Jtb
Kansl1l
Kat2b
Katna1
Katnbl1
Kbtbd3
Kctd12b
Kdelr3
Kdm4c
Kif16b
Kif21a
Kif5b
Kin
Kitl
Klhl7
Klk1
Klk1b1
Klk1b11
Klk1b16
Klk1b21
Klk1b22
Klk1b24
Klk1b27
Klk1b3
Klk1b4
Klk1b5
Klk1b8
Klk1b9
Klra2
Klrd1
Krcc1
Krit1
Krr1
Ktn1
Lancl3
Larp4
Lars
Lars2
Lcorl
Lilrb4
Llph
Lman1
Lman1l
Lrif1
Lrit3
Lrrc8d
Luc7l
Luc7l2
Luc7l3
Ly96
Lyrm2
Lysmd3
Lztfl1
Magohb
Magt1
Mak16
Man2a1
Manf
Marveld3
Mat2a
Matr3
Mbnl2
Mcee
Mcfd2
Mctp2
Mcts1
Meox1
Met
Mettl1
Mettl16
Mettl18
Mettl8
Mfap1a
Mga
Mgat2
Mgat4a
Mid2
Mis12
Mkln1
Mkx
Mmgt1
Mnat1
Mnda
Mob4
Mocs2
Mon2
Mospd1
Mospd2
Mphosph10
Mphosph8
Mpp5
Mrc1
Mrpl13
Mrpl32
Mrpl33
Mrpl47
Mrpl48
Mrpl50
Mrps18c
Mrps21
Ms4a6d
Ms4a7
Msantd4
Msl3
Mss51
Mtcp1
Mthfd2
Mtif2
Mtmr10
Mtpap
Mtrf1l
Mup5
Musk
Mut
Myo5c
Myrip
Mysm1
N4bp2l2
Naa16
Naalad2
Nab1
Nae1
Nanp
Nars
Nat2
Nbeal1
Ncbp2
Nck1
Ncl
Ndufa5
Ndufaf4
Nemf
Nfib
Nfil3
Nfxl1
Ngf
Nipal2
Nktr
Nme2
Nmi
Noc3l
Nol8
Nr1d2
Nr2c2ap
Nsa2
Nucb2
Nudcd1
Nupr1
Oard1
Odf2l
Ofd1
Ogn
Omd
Orc4
Orc5
Os9
Osbp
Osgin2
Ostc
P2ry14
P4hb
Padi2
Paip2b
Palmd
Parp2
Paxbp1
Pcf11
Pcmtd1
Pcmtd2
Pcnp
Pdcd10
Pdcd4
Pdcl
Pdgfd
Pdia2
Pdia3
Pdia4
Pdia6
Pdik1l
Pet100
Pex2
Pfkfb2
Pgap1
Pgf
Phf11d
Phf20l1
Phf3
Phip
Phkb
Pibf1
Piga
Pigw
Pik3c2a
Pik3ca
Pin4
Pinx1
Pip
Pkhd1l1
Plcb4
Pld1
Plxna4
Pnliprp1
Pnn
Pno1
Pnpla8
Pnrc2
Polr2k
Polr3f
Polr3k
Pon3
Ppapdc1b
Ppid
Ppig
Ppil4
Ppp2r3c
Ppp4r2
Ppwd1
Prelid2
Prkaa1
Prkdc
Prol1
Prorsd1
Prpf3
Prpf39
Prpf4b
Prpmp5
Prss23
Psmc6
Psmd6
Ptp4a2
Ptpn2
Pus3
Pycr1
Qser1
Qtrt1
Rab1
Rab18
Rab26
Rab27a
Rab33b
Rab3gap1
Rab5a
Rabgap1l
Rabggtb
Rad17
Ranbp2
Rap1a
Rap1gap
Rap1gap2
Rasef
Rassf10
Rbak
Rbbp8
Rbbp9
Rbm12b2
Rbm25
Rbm39
Rbm41
Rbm48
Rbm6
Rbm8a
Rbp7
Rdx
Reep5
Rell1
Rgs11
Rgs18
Rhou
Rhpn2
Rif1
Rint1
Riok3
Ripk1
Rnase1
Rnf170
Rnf20
Rnft1
Rngtt
Rnpc3
Rock1
Rock2
Rp2h
Rpap2
Rpf1
Rpl10
Rpl17
Rpl21
Rpl22
Rpl22l1
Rpl23
Rpl23a
Rpl24
Rpl28
Rpl31
Rpl32
Rpl35
Rpl35a
Rpl36a
Rpl36al
Rpl37a
Rpl38
Rpl39
Rpl5
Rpl6
Rpl7
Rpl9
Rps11
Rps18
Rps24
Rps25
Rps27a
Rps27l
Rps28
Rps3a1
Rps4x
Rps6
Rps6kb1
Rps7
Rps8
Rrbp1
Rrm2b
Rsbn1l
Rsf1
Rsl1d1
Rsrc2
S100a11
Sacm1l
Samd9l
Sap18
Sar1a
Sarnp
Sart1
Sat1
Scfd1
Scg2
Scgb1b27
Scgb1b30
Scgb2b24
Scgb2b26
Scgb2b27
Scn7a
Scn9a
Scnn1b
Sdcbp
Sdf2l1
Sec11c
Sec23b
Sec61g
Sec62
Sec63
Sel1l
Selk
Sema3c
Sema3d
Serp1
Serpinb1a
Serpinb6a
Serpinb6b
Serpinb9
Serpini2
Setd3
Setmar
Sf3b1
Sgk1
Sh2d4a
Sh3bgrl
Shprh
Six4
Skap2
Skiv2l2
Slc10a5
Slc10a7
Slc15a2
Slc16a6
Slc28a3
Slc30a7
Slc30a8
Slc31a2
Slc35a3
Slc37a3
Slc38a2
Slco1a5
Slco1a6
Slfn3
Slfn5
Slfn8
Slit2
Sltm
Slu7
Smek1
Smek2
Smgc
Smim11
Smim14
Smr2
Smr3a
Snap23
Snapc5
Snrnp27
Snw1
Snx10
Snx13
Snx16
Snx2
Sp100
Sp110
Sp140
Spata5
Spcs2
Spcs3
Spopl
Spty2d1
Srek1
Srfbp1
Srgn
Srp19
Srp68
Srp72
Srp9
Srpr
Srsf10
Srsf5
Srsf7
Ssb
Ssbp1
Ssfa2
Ssr1
Ssr3
Ssr4
St13
St7l
St8sia4
Stag1
Stag2
Stk3
Stk38l
Stx5a
Stx7
Stxbp5l
Stxbp6
Sub1
Suco
Sugp1
Sult1c1
Sumo1
Sumo2
Syap1
Syf2
Syncrip
Syne4
Sytl5
Taf1
Taf15
Taf1d
Taf9b
Tank
Tatdn1
Tax1bp1
Tbc1d15
Tbc1d23
Tbc1d8b
Tbca
Tbk1
Tc2n
Tcea1
Tceal8
Tdp2
Tdrd3
Tgfb2
Thap2
Thbs1
Thoc1
Thoc2
Timp3
Tlk1
Tlr3
Tlr4
Tlr7
Tlr8
Tlx1
Tm9sf3
Tma16
Tma7
Tmed11
Tmed3
Tmed9
Tmem126b
Tmem161b
Tmem163
Tmem167
Tmem167b
Tmem242
Tmem30a
Tmem5
Tmem57
Tmem68
Tmem69
Tmem87a
Tmod3
Tmsb4x
Tmx1
Tmx3
Tom1l1
Tpd52
Tpt1
Trabd
Tram1
Trappc13
Triap1
Trim12c
Trim33
Trip11
Trit1
Trmt10b
Trmt10c
Trmt11
Trmt13
Trove2
Trpm7
Tspan12
Ttc14
Ttc37
Tulp1
Tvp23b
Txlng
Txndc9
U2surp
Uap1
Uba5
Ube2d2a
Ube2w
Ube4a
Ubxn2a
Ubxn4
Uchl5
Ucn2
Ucn3
Ufc1
Ufl1
Ufm1
Ufsp2
Uggt1
Ugp2
Uimc1
Unc13b
Upf2
Upf3b
Upp2
Uqcrb
Uqcrh
Usmg5
Uso1
Usp16
Usp33
Usp9x
Utp11l
Utp14a
Utp6
Uxt
Vbp1
Vcpip1
Vimp
Vip
Vma21
Vps54
Wbp4
Wbp5
Wdr43
Wdr92
Wdyhv1
Wfdc12
Wfdc17
Wfdc18
Wtap
Wwp1
Xbp1
Xrcc4
Xrn1
Yes1
Yipf5
Yipf6
Yme1l1
Ythdc1
Ythdf3
Zbed6
Zbtb11
Zbtb26
Zbtb33
Zbtb37
Zbtb6
Zbtb8os
Zc3h11a
Zc3h15
Zc3h7a
Zc3h8
Zcchc7
Zcrb1
Zdhhc2
Zfc3h1
Zfml
Zfp101
Zfp119a
Zfp119b
Zfp120
Zfp146
Zfp148
Zfp160
Zfp182
Zfp191
Zfp260
Zfp263
Zfp280d
Zfp292
Zfp317
Zfp322a
Zfp329
Zfp330
Zfp35
Zfp354a
Zfp386
Zfp397
Zfp40
Zfp418
Zfp420
Zfp429
Zfp442
Zfp449
Zfp455
Zfp472
Zfp51
Zfp518a
Zfp52
Zfp54
Zfp563
Zfp566
Zfp58
Zfp59
Zfp595
Zfp605
Zfp61
Zfp617
Zfp619
Zfp62
Zfp658
Zfp677
Zfp68
Zfp7
Zfp708
Zfp715
Zfp719
Zfp738
Zfp748
Zfp758
Zfp759
Zfp760
Zfp770
Zfp788
Zfp790
Zfp791
Zfp800
Zfp808
Zfp809
Zfp81
Zfp810
Zfp82
Zfp825
Zfp830
Zfp868
Zfp869
Zfp872
Zfp874a
Zfp874b
Zfp882
Zfp9
Zfp930
Zfp931
Zfp932
Zfp933
Zfp934
Zfp935
Zfp937
Zfp938
Zfp942
Zfp943
Zfp945
Zfp946
Zfp947
Zfp952
Zfp953
Zfp955a
Zfp955b
Zfp958
Zfp959
Zfp960
Zfp963
Zfp97
Zfyve16
Zhx1
Zkscan1
Zkscan14
Zkscan7
Zmat1
Zmym2
Zmym5
Znhit6
Zranb2
Zranb3
Zrsr2
Zscan26
Zscan29
Zufsp

## Sheet: Table 4
Adult Gene Signature
1700024P16Rik
2310057J18Rik
2410002F23Rik
9530002B09Rik
A530032D15Rik
A630073D07Rik
Adra1a
Alkbh5
Amtn
Amy1
Arcn1
Ascl3
Atp13a5
Atp6v0d2
Bcl2l14
Bet1
Bglap3
Bhlha15
Bhlhe40
Bpifa2
C130026I21Rik
C1galt1
C1galt1c1
Cab39l
Car6
Ccdc12
Ccdc129
Ccdc160
Ccpg1
Cd164
Cd59a
Cftr
Chst9
Cpd
Crisp3
Cst10
Dcaf4
Dcpp1
Dcpp2
Dcpp3
Dnaja1
Dnajc3
Eaf2
Ebag9
Edem3
Egf
Ehf
Elf5
Ell2
Esrrg
Fam46a
Fam84b
Foxi2
Frem3
Frmd4b
Galc
Galnt7
Gdf5
Ginm1
Gm12886
Gm12887
Gm4736
Gm826
Gpr155
Hdlbp
Hspa13
Hspa5
Iqgap2
Kif16b
Klk1b1
Klk1b11
Klk1b16
Klk1b21
Klk1b22
Klk1b24
Klk1b26
Klk1b27
Klk1b3
Klk1b4
Klk1b5
Klk1b8
Klk1b9
Lancl3
Lman1l
Lrit3
Magt1
Manf
Mctp2
Mgat2
Mgat4a
Mme
Msl3
Mup5
Musk
Nars
Ngf
Nipal2
Nmi
Nucb2
Oard1
Osgin2
Padi2
Paip2b
Papss1
Pgap1
Phkb
Pip
Plcb4
Pon3
Prol1
Prorsd1
Prpmp5
Prss23
Pycr1
Rab27a
Rasef
Rassf10
Rell1
Rif1
Rps27l
Scgb1b27
Scgb1b3
Scgb1b30
Scgb2b2
Scgb2b24
Scgb2b26
Scgb2b27
Sdcbp
Sec23b
Selk
Serp1
Serpinb6a
Sgk1
Six1
Six4
Slc12a2
Slc35a3
Slco1a5
Slit2
Smgc
Smim14
Smr2
Smr3a
Spcs2
Spty2d1
Srpr
Stap1
Stx7
Stxbp5l
Sult1c1
Sval2
Sytl5
Tbc1d8b
Tc2n
Tfcp2l1
Tgfb2
Tmed9
Tmem167b
Tpd52
Tram1
Tvp23b
Uap1
Ubxn2a
Ufc1
Unc13b
Uso1
Wfdc12
Wfdc18
Yipf6
Zfp52
Zfp790
Zfp791
Zfp872
Zfp958

## Sheet: Table 5
HPA Data
ADRA1A
AMTN
ASCL3
ATP13A5
ATP6V0D2
BHLHA15
BHLHE40
BPIFA2
C1orf168
C6orf58
CA6
CCDC129
CCDC160
CFTR
CHST9
CST4
EAF2
EGF
EHF
ELF5
ELL2
ESRRG
FAM46A
FAM84B
FOXI2
GDF5
HDLBP
LMAN1L
NUCB2
PAIP2B
PIP
PLCB4
PON3
PYCR1
RASEF
RASSF10
SIX1
SIX4
SRPR
STAP1
STXBP5L
SULT1C3
SYTL5
TFCP2L1
TPD52

## Sheet: Table 6
Human CAGE Data
ADRA1A
ARCN1
ASCL3
ATP13A5
BET1
BHLHA15
BPIFA2
C1GALT1
C1GALT1C1
C1orf168
C6orf58
CA6
CCDC12
CCDC129
CCDC160
CCPG1
CD164
CFTR
CHST9
CPD
CST4
DNAJC3
EAF2
EBAG9
EDEM3
EGF
EHF
ELF5
ELL2
ESRRG
FAM46A
FAM84B
FRMD4B
GALNT7
GDF5
GPR155
HDLBP
HSPA5
IQGAP2
KLK3
LMAN1L
MAGT1
MANF
MCTP2
MGAT2
MGAT4A
NARS
NIPAL2
NUCB2
OARD1
PADI2
PAIP2B
PAPSS1
PHKB
PIP
PLCB4
PYCR1
RASEF
RASSF10
RPS27L
SEC23B
SELK
SERP1
SIX1
SIX4
SLC35A3
SMIM14
SPTY2D1
SYTL5
TBC1D8B
TC2N
TFCP2L1
TGFB2
TMED9
TMEM167B
TPD52
TRAM1
UAP1
UFC1
UNC13B
USO1
YIPF6
